# Supplementary material for: Integrating hydrogen utilization in CO2 electrolysis with reduced energy loss
Source: Nat Commun. 2024 Feb 16;15:1427. doi: 10.1038/s41467-024-45787-x (PMC10873292; doi:10.1038/s41467-024-45787-x)
Supplement: Supplementary file 3 — Source Data [file 41467_2024_45787_MOESM3_ESM.xlsx]

## Sheet: Figure 2
Soure Data for Figure 2a						Soure Data for Figure 2d										Soure Data for Figure 2e						Soure Data for Figure 2f					Soure Data for Figure 2h																				Soure Data for Figure 2i
2θ(degree）	intensity (Cu)	intensity (zn-cu-100)	intensity (zn-cu-500)	intensity (zn-cu-1000)		Potential (V vs. RHE)	CO FE(%)-Cu	error bar	CO FE(%)-zn-Cu-100	error bar	CO FE(%)-Zn-Cu-500	error bar	CO FE(%)-Zn-Cu-1000	error bar		Potential (V vs. RHE)	jco (mA cm-2)-Cu	jco (mA cm-2)-zn-Cu-100	jco (mA cm-2)-zn-Cu-500	jco (mA cm-2)-zn-Cu-1000		Potential (V vs. RHE)	current density (mA cm-2)- Ni(OH)2	Potential (V vs. RHE)	current density (mA cm-2)-Co3O4		Z' (Ω cm2)-1.40 V	(-) Z'‘ (Ω cm2)	Fitting results			Z' (Ω cm2)-1.50 V	(-) Z'‘ (Ω cm2)	Fitting results			Z' (Ω cm2)-1.65 V	(-) Z'‘ (Ω cm2)	Fitting results			Z' (Ω cm2)-1.80 V	(-) Z'‘ (Ω cm2)	Fitting results			Z' (Ω cm2)-DOC=0	(-) Z'‘ (Ω cm2)	Fitting results
30	0.3108	1.72027	1.16364	1.56556		-0.5	2.31396	0.0857	32.7921	1.21452	52.4341	1.942	47.0418	1.74229		-0.5	-0.01157	-0.22954	-0.52434	-0.42338		0.92531	0.07846	0.82537	0.02956		0.038	-0.3909	0.0001	0.00018428		0.036	-0.3901	0.0001	0.00012292		0.035	-0.4004	0.0001	0.00013432		0.0289	-0.4046	0.0001	0.0002631		0.04	-0.3979	0.0001
30.01	0.39187	1.76554	1.30909	1.47423		-0.6	2.62719	0.0973	47.299	1.75182	60.9136	2.25606	54.4916	2.01821		-0.6	-0.02627	-0.70949	-1.21827	-0.98085		0.92631	0.08022	0.82637	0.03201		0.017	-0.3179	0.0001	0.00021805		0.018	-0.3172	0.0001	0.00014365		0.015	-0.3275	0.0001	0.00015697		0.0089	-0.3307	0.0001	0.00030098		0.018	-0.3251	0.0001
30.02	0.4189	1.73536	1.16364	1.66993		-0.7	2.26744	0.08398	56.5701	2.09519	70.639	2.61626	66.1267	2.44914		-0.7	-0.04535	-1.18797	-2.11917	-1.65317		0.92731	0.07946	0.82737	0.03245		0.007	-0.2567	0.0001	0.000258		0.006	-0.2571	0.0001	0.00016787		0.001	-0.2672	0.0001	0.00018343		-0.0021	-0.2708	0.0001	0.00034431		0.006	-0.2654	0.0001
30.03	0.42566	1.73536	1.12727	1.73516		-0.8	2.99612	0.11097	59.2764	2.19542	78.3223	2.90083	73.6613	2.72819		-0.8	-0.08988	-2.66744	-5.48256	-4.41968		0.92831	0.07852	0.82837	0.03296		0.001	-0.2079	0.0001	0.00030527		0.001	-0.2085	0.0001	0.00019617		-0.006	-0.2183	0.0001	0.00021435		-0.0101	-0.2212	0.0001	0.00039387		-0.002	-0.2164	0.0001
30.04	0.33107	1.76554	1.10909	1.72211		-0.9	2.18533	0.08094	63.2265	2.34172	82.6395	3.06072	76.1204	2.81927		-0.9	-0.10927	-4.10972	-8.26395	-6.24187		0.92931	0.08079	0.82936	0.03333		-0.005	-0.1615	0.0001	0.00036119		-0.005	-0.1635	0.0001	0.00022925		-0.015	-0.1738	0.0001	0.00025048		-0.0171	-0.1772	0.0002	0.00045054		-0.009	-0.1713	0.0001
30.05	0.32431	2.05225	1.38182	1.72211		-1	8.76218	0.32453	68.782	2.54748	85.8023	3.17786	81.9122	3.03379		-1	-0.61335	-6.8782	-11.1543	-9.01034		0.93031	0.08091	0.83037	0.03302		-0.005	-0.1252	0.0001	0.00042735		-0.006	-0.1286	0.0001	0.00026789		-0.016	-0.1389	0.0001	0.00029268		-0.0171	-0.1431	0.0002	0.00051535		-0.01	-0.136	0.0001
30.06	0.35133	2.05225	1.23636	1.51337		-1.1	13.4938	0.49977	51.7333	1.91605	70.053	2.59456	64.6513	2.39449		-1.1	-1.48431	-7.75999	-13.3101	-10.6675		0.93131	0.08117	0.83137	0.03214		-0.006	-0.09512	0.0002	0.00050561		-0.006	-0.09871	0.0001	0.00031304		-0.017	-0.1097	0.0001	0.00034198		-0.0181	-0.1141	0.0003	0.00058945		-0.011	-0.1059	0.0001
30.07	0.31755	1.56937	1.10909	1.70907																		0.93231	0.07953	0.83237	0.03245		-0.004	-0.06868	0.0002	0.00059817		-0.005	-0.07361	0.0002	0.00036578		-0.016	-0.0852	0.0002	0.00039957		-0.0171	-0.09065	0.0003	0.00067417		-0.011	-0.08076	0.0002
30.08	0.39863	1.79572	1.12727	1.47423																		0.93331	0.08098	0.83337	0.0317		-0.001	-0.04613	0.0002	0.00070766		-0.003	-0.05201	0.0002	0.00042741		-0.015	-0.06355	0.0002	0.00046684		-0.0161	-0.06986	0.0004	0.00077103		-0.009	-0.05871	0.0002
30.09	0.34458	1.78063	1.2	1.70907																		0.93431	0.08255	0.83437	0.03283		0.002	-0.02723	0.0003	0.00083713		0	-0.03348	0.0002	0.00049939		-0.012	-0.04529	0.0002	0.0005454		-0.0131	-0.05272	0.0004	0.00088175		-0.006	-0.04012	0.0002
30.1	0.43241	1.88626	1.03636	1.20026																		0.93531	0.0799	0.83537	0.03189		0.004	-0.00996	0.0003	0.00099024		0.004	-0.01704	0.0002	0.00058347		-0.009	-0.03053	0.0003	0.00063713		-0.0111	-0.03834	0.0005	0.00101		-0.003	-0.02432	0.0002
30.11	0.32431	1.81081	0.96364	1.34377																		0.9363	0.08293	0.83637	0.03094		0.01	0.00555	0.0004	0.00117		0.008	-0.00291	0.0003	0.00068167		-0.005	-0.01717	0.0003	0.00074425		-0.0081	-0.02606	0.0006	0.00115		0.001	-0.01024	0.0003
30.12	0.36485	1.8259	1.12727	1.56556																		0.93731	0.08211	0.83737	0.02956		0.016	0.01932	0.0004	0.00139		0.014	0.01014	0.0003	0.00079634		-0.002	-0.00599	0.0004	0.00086929		-0.0041	-0.01638	0.0007	0.00132		0.002	0.00186	0.0003
30.13	0.40539	1.75045	1.36364	1.55251																		0.9383	0.08318	0.83837	0.03006		0.022	0.03457	0.0005	0.00164		0.018	0.02421	0.0004	0.00093024		0.001	0.0062	0.0004	0.00102		-0.0011	-0.00363	0.0008	0.00151		0.01	0.01578	0.0004
30.14	0.3716	1.53919	1.07273	1.6047																		0.93931	0.08211	0.83937	0.03019		0.03	0.04455	0.0006	0.00194		0.026	0.03376	0.0005	0.00109		0.005	0.01514	0.0005	0.00119		0.0029	0.0032	0.001	0.00172		0.015	0.02597	0.0005
30.15	0.3108	1.50901	1.21818	1.48728																		0.9403	0.0864	0.84037	0.02981		0.04	0.05476	0.0007	0.00229		0.033	0.04267	0.0005	0.00127		0.01	0.02236	0.0006	0.00138		0.0069	0.0101	0.0011	0.00197		0.022	0.0337	0.0005
30.16	0.32431	1.91644	0.89091	1.5786																		0.9413	0.08438	0.84137	0.02962		0.05	0.06352	0.0009	0.00271		0.042	0.0508	0.0006	0.00148		0.015	0.02937	0.0007	0.00162		0.0119	0.01594	0.0013	0.00225		0.028	0.04212	0.0006
30.17	0.37836	2.05225	1.03636	1.61774																		0.9423	0.08324	0.84237	0.02987		0.062	0.07085	0.001	0.0032		0.05	0.05873	0.0007	0.00173		0.021	0.03528	0.0008	0.00189		0.0149	0.02102	0.0015	0.00257		0.037	0.04905	0.0007
30.18	0.3108	1.70518	1.25455	1.55251																		0.9433	0.084	0.84337	0.02918		0.074	0.07767	0.0012	0.00378		0.06	0.06556	0.0008	0.00202		0.027	0.04076	0.0009	0.0022		0.0199	0.02675	0.0017	0.00293		0.046	0.05586	0.0009
30.19	0.34458	1.50901	1.32727	1.48728																		0.9443	0.08387	0.84437	0.02906		0.087	0.08244	0.0014	0.00446		0.071	0.07116	0.001	0.00236		0.034	0.04569	0.0011	0.00257		0.0239	0.0308	0.002	0.00335		0.055	0.06138	0.001
30.2	0.3716	1.94662	1.45455	1.63079																		0.9453	0.08293	0.84537	0.02899		0.102	0.08649	0.0017	0.00527		0.082	0.07671	0.0012	0.00275		0.041	0.0511	0.0013	0.00299		0.0299	0.03587	0.0023	0.00382		0.064	0.06726	0.0012
30.21	0.33107	1.62973	1.14545	1.56556																		0.9463	0.08545	0.84637	0.02862		0.117	0.08875	0.0021	0.00622		0.094	0.08064	0.0014	0.00321		0.049	0.0553	0.0015	0.00349		0.0379	0.04053	0.0027	0.00436		0.075	0.07146	0.0014
30.22	0.35133	1.91644	1.21818	1.66993																		0.94731	0.08255	0.84737	0.02893		0.131	0.08946	0.0025	0.00734		0.107	0.08343	0.0016	0.00374		0.054	0.05913	0.0018	0.00407		0.0459	0.04447	0.0031	0.00498		0.086	0.07503	0.0016
30.23	0.32431	1.8259	1.12727	1.66993																		0.9483	0.08293	0.84837	0.02855		0.145	0.08839	0.003	0.00865		0.118	0.08516	0.0019	0.00437		0.063	0.06217	0.0021	0.00474		0.0529	0.04843	0.0036	0.00568		0.097	0.07817	0.0019
30.24	0.35809	1.79572	1.12727	1.55251																		0.9493	0.08463	0.84937	0.02849		0.158	0.08659	0.0036	0.01019		0.131	0.08555	0.0022	0.00509		0.073	0.06509	0.0025	0.00552		0.0609	0.05205	0.0041	0.00647		0.109	0.07969	0.0022
30.25	0.35809	1.69009	1.2	1.48728																		0.9503	0.08703	0.85037	0.02824		0.195	0.07766	0.0043	0.012		0.169	0.07975	0.0026	0.00593		0.081	0.06232	0.0029	0.00642		0.0669	0.05051	0.0047	0.00737		0.144	0.07526	0.0026
30.26	0.4189	1.61464	1.03636	1.56556																		0.9513	0.08791	0.85137	0.02906		0.207	0.07515	0.0052	0.0141		0.182	0.07978	0.0031	0.0069		0.092	0.0653	0.0034	0.00746		0.0769	0.05445	0.0054	0.00838		0.156	0.07685	0.0031
30.27	0.40539	1.99189	1.25455	1.82648																		0.9523	0.08514	0.85237	0.0283		0.218	0.07159	0.0063	0.01655		0.194	0.07876	0.0036	0.00803		0.102	0.06755	0.004	0.00866		0.0869	0.05863	0.0062	0.00953		0.168	0.07747	0.0036
30.28	0.29053	1.81081	1.34545	1.73516																		0.9533	0.08532	0.85337	0.02818		0.227	0.068	0.0077	0.0194		0.207	0.07701	0.0043	0.00933		0.111	0.07053	0.0048	0.01005		0.0969	0.06146	0.0072	0.01083		0.179	0.07747	0.0043
30.29	0.31755	1.5241	1.16364	1.55251																		0.9543	0.08507	0.85437	0.02755		0.237	0.06408	0.0093	0.02269		0.217	0.07455	0.0051	0.01083		0.121	0.07144	0.0057	0.01164		0.1079	0.06419	0.0083	0.0123		0.19	0.07667	0.0051
30.3	0.38512	1.58446	0.98182	1.5786																		0.9553	0.08703	0.85537	0.02723		0.244	0.06064	0.0114	0.02647		0.227	0.07137	0.006	0.01257		0.131	0.0716	0.0067	0.01347		0.1189	0.06569	0.0095	0.01394		0.201	0.07533	0.006
30.31	0.2635	1.675	0.94545	1.56556																		0.9563	0.08602	0.85637	0.02805		0.251	0.05707	0.014	0.03078		0.237	0.0682	0.0071	0.01456		0.141	0.07206	0.008	0.01555		0.1269	0.0675	0.011	0.01578		0.208	0.07378	0.0071
30.32	0.35809	1.50901	1.12727	1.47423																		0.9573	0.08671	0.85737	0.02793		0.257	0.05413	0.0171	0.03565		0.244	0.06579	0.0084	0.01684		0.151	0.0722	0.0095	0.01791		0.1379	0.06835	0.0127	0.01783		0.219	0.07192	0.0085
30.33	0.36485	1.72027	1.12727	1.68297																		0.9583	0.08646	0.85837	0.02755		0.262	0.05146	0.0211	0.0411		0.252	0.06255	0.01	0.01944		0.161	0.0717	0.0113	0.02059		0.1499	0.06813	0.0146	0.02011		0.228	0.06965	0.0101
30.34	0.3716	1.50901	1.2	1.7743																		0.9593	0.08728	0.85937	0.02799		0.267	0.04945	0.0259	0.0471		0.26	0.06026	0.0119	0.02239		0.169	0.06924	0.0134	0.02359		0.1599	0.06763	0.0168	0.02264		0.237	0.06753	0.012
30.35	0.3716	1.99189	1.16364	1.51337																		0.9603	0.08696	0.86037	0.02774		0.271	0.04833	0.0319	0.05359		0.266	0.05793	0.0142	0.02572		0.179	0.06826	0.016	0.02693		0.1719	0.06691	0.0194	0.02542		0.244	0.06546	0.0143
30.36	0.37836	1.675	0.98182	1.69602																		0.9613	0.08734	0.86137	0.02717		0.274	0.04265	0.0391	0.06045		0.274	0.05066	0.0169	0.02946		0.191	0.06237	0.0191	0.03061		0.1839	0.06111	0.0224	0.02846		0.254	0.058	0.017
30.37	0.33782	1.87117	1.07273	1.69602																		0.9623	0.08677	0.86237	0.02736		0.286	0.02751	0.0477	0.06747		0.281	0.03056	0.0201	0.03361		0.226	0.04345	0.0227	0.03463		0.1889	0.04369	0.0258	0.03176		0.262	0.03859	0.0203
30.38	0.3108	1.81081	1.12727	1.69602																		0.9633	0.08766	0.86337	0.02755		0.291	0.03222	0.0579	0.0744		0.287	0.03292	0.024	0.03817		0.235	0.04527	0.0271	0.03895		0.2009	0.04588	0.0298	0.0353		0.268	0.04022	0.0243
30.39	0.33107	1.72027	1.07273	1.65688																		0.9643	0.08829	0.86437	0.02767		0.295	0.03465	0.0697	0.08088		0.294	0.03566	0.0287	0.04313		0.245	0.04645	0.0321	0.04351		0.2099	0.04706	0.0343	0.03907		0.276	0.04148	0.029
30.4	0.33107	1.93153	1.30909	1.56556																		0.9653	0.08797	0.86537	0.02805		0.3	0.03824	0.083	0.08654		0.298	0.03719	0.0342	0.04843		0.25	0.0469	0.0381	0.04824		0.2159	0.04791	0.0394	0.04303		0.281	0.04249	0.0345
30.41	0.32431	1.87117	1	1.34377																		0.9663	0.08791	0.86637	0.02755		0.305	0.04165	0.0976	0.09099		0.303	0.03908	0.0406	0.054		0.256	0.04689	0.0449	0.05302		0.2239	0.04819	0.0452	0.04712		0.286	0.04323	0.041
30.42	0.36485	1.49392	1.36364	1.52642																		0.9673	0.0874	0.86737	0.02736		0.31	0.04504	0.1132	0.09393		0.308	0.04042	0.0481	0.05971		0.261	0.04673	0.0527	0.0577		0.2299	0.04915	0.0518	0.05127		0.292	0.04399	0.0485
30.43	0.33107	1.69009	1.25455	1.31768																		0.9683	0.08721	0.86837	0.02767		0.316	0.04803	0.1292	0.09517		0.314	0.04208	0.0568	0.0654		0.266	0.0464	0.0615	0.06212		0.2379	0.0491	0.0591	0.05539		0.297	0.0447	0.0571
30.44	0.39863	1.65991	1.21818	1.61774																		0.9693	0.08841	0.86937	0.02717		0.322	0.05151	0.1451	0.09469		0.32	0.04366	0.0666	0.07089		0.272	0.04629	0.0712	0.06611		0.2429	0.04925	0.0673	0.05936		0.303	0.04525	0.0668
30.45	0.40539	1.46374	1.16364	1.72211																		0.9703	0.08829	0.87037	0.02717		0.328	0.05487	0.1605	0.09262		0.325	0.04474	0.0776	0.07595		0.277	0.0461	0.0816	0.06948		0.2509	0.04984	0.0762	0.06305		0.308	0.0456	0.0776
30.46	0.27701	1.75045	1.36364	1.85258																		0.9713	0.08955	0.87137	0.0278		0.335	0.05876	0.175	0.08925		0.331	0.0465	0.0896	0.08037		0.282	0.04623	0.0927	0.0721		0.2569	0.05046	0.0859	0.06632		0.314	0.04594	0.0892
30.47	0.38512	1.72027	1	1.63079																		0.9723	0.08879	0.87237	0.02755		0.343	0.0578	0.1883	0.08491		0.337	0.04875	0.1025	0.08391		0.287	0.04563	0.1042	0.07386		0.2629	0.05015	0.0963	0.06905		0.319	0.04677	0.1016
30.48	0.39863	1.59955	1.16364	1.6047																		0.9733	0.08917	0.87337	0.02748		0.35	0.06269	0.2003	0.07998		0.344	0.04481	0.116	0.08644		0.292	0.0414	0.116	0.07472		0.2739	0.04984	0.1071	0.0711		0.325	0.04315	0.1145
30.49	0.38512	1.55428	1.25455	1.68297																		0.9743	0.08778	0.87437	0.0278		0.357	0.06755	0.211	0.07481		0.351	0.04675	0.1299	0.08783		0.297	0.04302	0.1277	0.0747		0.2459	0.05082	0.1184	0.07237		0.329	0.04409	0.1275
30.5	0.31755	1.55428	1.05455	1.68297																		0.9753	0.08835	0.87537	0.0278		0.366	0.07234	0.2205	0.06969		0.357	0.04914	0.1439	0.08809		0.302	0.04378	0.1391	0.07386		0.2709	0.05235	0.1299	0.0728		0.334	0.04606	0.1405
30.51	0.45268	1.69009	0.90909	1.65688																		0.9763	0.09055	0.87637	0.02723		0.375	0.07738	0.2288	0.06483		0.358	0.05146	0.1577	0.08727		0.306	0.04498	0.1502	0.07233		0.2839	0.05051	0.1414	0.07237		0.34	0.04757	0.1531
30.52	0.33107	1.62973	1.14545	1.48728																		0.9773	0.08848	0.87737	0.02736		0.384	0.08301	0.2362	0.06039		0.366	0.05368	0.171	0.0855		0.311	0.04518	0.1607	0.07024		0.2849	0.05288	0.1526	0.0711		0.345	0.04868	0.1651
30.53	0.35133	1.62973	1.21818	1.66993																		0.9783	0.09018	0.87837	0.02742		0.395	0.08806	0.2429	0.05646		0.373	0.0558	0.1837	0.08296		0.316	0.04653	0.1707	0.06776		0.2949	0.05973	0.1635	0.06905		0.35	0.05104	0.1764
30.54	0.32431	1.69009	1.09091	1.61774																		0.9793	0.08948	0.87937	0.02723		0.404	0.09516	0.2489	0.05309		0.381	0.05773	0.1956	0.07986		0.319	0.04811	0.1799	0.06503		0.2989	0.06091	0.1739	0.06633		0.358	0.05291	0.1869
30.55	0.32431	1.81081	1.30909	1.55251																		0.9803	0.08841	0.88037	0.02755		0.419	0.09845	0.2544	0.05031		0.388	0.05977	0.2066	0.07639		0.325	0.04879	0.1886	0.06219		0.3079	0.06319	0.1835	0.06306		0.364	0.054	0.1965
30.56	0.25674	1.99189	1.21818	1.63079																		0.98129	0.09219	0.88137	0.02717		0.429	0.1081	0.2596	0.0481		0.396	0.06132	0.2169	0.07274		0.33	0.04836	0.1966	0.05936		0.3189	0.06023				0.37	0.05522	0.2053
30.57	0.34458	1.65991	1.12727	1.50033																		0.9823	0.09018	0.88237	0.0278		0.45	0.1135	0.2646	0.04645		0.403	0.06345	0.2263	0.06907		0.333	0.05106	0.2041	0.05661		0.3259	0.05813				0.375	0.05738	0.2134
30.58	0.47971	1.61464	0.90909	1.6047																		0.9833	0.09018	0.88337	0.02767		0.462	0.1214	0.2693	0.04533		0.415	0.0642	0.2349	0.06551		0.34	0.05092	0.2111	0.05402		0.3249	0.05792				0.382	0.05882	0.2207
30.59	0.3716	1.50901	1.01818	1.5786																		0.9843	0.09087	0.88437	0.02755		0.475	0.1329	0.2741	0.04472		0.422	0.0668	0.2429	0.06216		0.343	0.05486	0.2176	0.05163		0.3139	0.08176				0.387	0.05885	0.2274
30.6	0.33107	1.62973	1.21818	1.66993																		0.9853	0.09043	0.88537	0.02761		0.5	0.1626	0.2788	0.04459		0.43	0.06937	0.2504	0.05907		0.345	0.05338	0.2238	0.04947		0.3429	0.08354				0.392	0.06261	0.2336
30.61	0.38512	1.87117	1.10909	1.409																		0.9863	0.091	0.88637	0.02723		0.525	0.177	0.2836	0.04491		0.442	0.06818	0.2573	0.0563		0.351	0.05328	0.2296	0.04757		0.2309	0.0864				0.383	0.05897	0.2394
30.62	0.4189	1.81081	1.27273	1.53947																		0.98729	0.09213	0.88737	0.02755		0.548	0.1923	0.2884	0.04566		0.446	0.07152	0.2638	0.05387		0.345	0.05467	0.2352	0.04591		0.2919	0.05942				0.392	0.06024	0.2448
30.63	0.3716	1.675	1.21818	1.56556																		0.98829	0.09188	0.88837	0.02711		0.562	0.2041	0.2935	0.04683		0.452	0.07604	0.27	0.05177		0.352	0.05773	0.2406	0.04449		0.3349	0.07574				0.394	0.06251	0.2499
30.64	0.3108	1.70518	1.12727	1.409																		0.98929	0.09182	0.88937	0.02786		0.586	0.2243	0.2988	0.04839		0.456	0.07806	0.2759	0.05002		0.341	0.04805	0.2459	0.04332		0.3419	0.08977				0.392	0.06841	0.2548
30.65	0.34458	1.69009	1.18182	1.72211																		0.9903	0.08986	0.89037	0.02868		0.609	0.2366	0.3043	0.05033		0.463	0.08263	0.2817	0.04859		0.343	0.05223	0.251	0.04238		0.3269	0.07948				0.389	0.06983	0.2594
30.66	0.35133	1.75045	1.27273	1.61774																		0.99129	0.09257	0.89137	0.02755		0.633	0.2536	0.3101	0.05266		0.467	0.08656	0.2873	0.04749				0.256	0.04165		0.3239	0.08868				0.395	0.07165	0.264
30.67	0.2635	1.64482	1.23636	1.53947																		0.9923	0.08904	0.89237	0.02767		0.644	0.2605	0.3162	0.05536		0.456	0.0834	0.2928	0.04668		0.343	0.04847	0.261	0.04111		0.3369	0.0839						0.2684
30.68	0.37836	1.78063	1	1.6047																		0.99329	0.09295	0.89337	0.02786		0.666	0.2679	0.3227	0.05845				0.2982	0.04615				0.266	0.04076		0.3259	0.09535						0.2729
30.69	0.37836	1.90135	0.90909	1.53947																		0.9943	0.09024	0.89437	0.02811		0.684	0.2726	0.3296	0.06191				0.3036	0.04588				0.2709	0.04058		0.3239	0.1149						0.2772
30.7	0.29053	1.88626	1.12727	1.50033																		0.99529	0.09188	0.89537	0.02786		0.67	0.2755	0.337	0.06578				0.3091	0.04586				0.2759	0.04054		0.3069	0.1081						0.2816
30.71	0.29728	1.70518	1.09091	1.409																		0.99629	0.09396	0.89637	0.02793				0.3449	0.07004				0.3146	0.04606				0.281	0.04064		0.2839	0.09678						0.286
30.72	0.28377	1.78063	1.16364	1.47423																		0.99729	0.09207	0.89737	0.02818				0.3533	0.07473				0.3202	0.04647				0.286	0.04087		0.2509	0.08898						0.2905
30.73	0.38512	1.88626	0.96364	1.6047																		0.99829	0.09188	0.89837	0.02793				0.3623	0.07986				0.3258	0.04709				0.2912	0.0412									0.295
30.74	0.32431	1.59955	1.09091	1.66993																		0.99929	0.09169	0.89937	0.02874				0.372	0.08545				0.3316	0.04789				0.2964	0.04163									0.2997
30.75	0.27701	1.58446	1	1.52642																		1.00029	0.09339	0.90037	0.02843				0.3824	0.09153				0.3376	0.04886				0.3018	0.04214									0.3044
30.76	0.35133	2.00698	1.05455	1.51337																		1.00129	0.09207	0.90137	0.02818				0.3935	0.09812				0.3437	0.05				0.3072	0.04273									0.3093
30.77	0.43241	1.84099	1.2	1.95695																		1.00229	0.09245	0.90237	0.02843				0.4054	0.10526				0.35	0.05131				0.3127	0.04337									0.3143
30.78	0.43241	1.84099	1.21818	1.81344																		1.00329	0.09459	0.90337	0.02868				0.4183	0.11299				0.3564	0.05276				0.3184	0.04406									0.3194
30.79	0.4189	1.87117	1.10909	1.68297																		1.00429	0.09263	0.90437	0.02843				0.432	0.12134				0.3631	0.05436				0.3242	0.04479									0.3247
30.8	0.37836	1.73536	1.34545	1.66993																		1.00529	0.09182	0.90537	0.02855				0.4469	0.13036				0.37	0.05611				0.3301	0.04554									0.3302
30.81	0.36485	1.76554	1.07273	1.46119																		1.00629	0.0927	0.90637	0.02855				0.4628	0.14009				0.3772	0.05799				0.3361	0.04631									0.3359
30.82	0.29728	1.90135	1.12727	1.47423																		1.00729	0.09282	0.90737	0.02855				0.4799	0.15058				0.3847	0.06001				0.3423	0.04708									0.3418
30.83	0.28377	1.46374	1.25455	1.409																		1.00829	0.0932	0.90837	0.02774				0.4983	0.16189				0.3924	0.06217				0.3485	0.04785									0.3479
30.84	0.29728	1.55428	1.09091	1.55251																		1.00929	0.09572	0.90937	0.02881				0.5181	0.17408				0.4004	0.06446				0.3549	0.0486									0.3542
30.85	0.38512	1.73536	1.03636	1.38291																		1.01029	0.09245	0.91037	0.02824				0.5394	0.18721				0.4088	0.06687				0.3615	0.04933									0.3608
30.86	0.35809	1.59955	1	1.35682																		1.01129	0.09371	0.91137	0.02868				0.5623	0.20136				0.4174	0.06942				0.3681	0.05002									0.3677
30.87	0.28377	1.8259	1.30909	1.38291																		1.01229	0.09339	0.91237	0.02906				0.587	0.21659				0.4265	0.07208				0.3749	0.05067									0.3748
30.88	0.27701	1.78063	1.07273	1.68297																		1.01329	0.09415	0.91337	0.0283				0.6135	0.23299				0.4359	0.07486														0.3822
30.89	0.39863	1.38829	1.14545	1.42205																		1.01429	0.09371	0.91437	0.02906				0.642	0.25064				0.4457	0.07775														0.3899
30.9	0.33107	1.70518	0.94545	1.7743																		1.01529	0.09427	0.91537	0.02855				0.6726	0.26966				0.456	0.08074														0.3979
30.91	0.43241	1.70518	1.07273	1.76125																		1.01629	0.09434	0.91637	0.02937				0.7056	0.29017				0.4666	0.08382														0.4063
30.92	0.3108	1.55428	1	1.409																		1.01729	0.09465	0.91737	0.02918									0.4778	0.08697														0.415
30.93	0.39863	1.76554	1.10909	1.42205																		1.01829	0.0961	0.91837	0.02868
30.94	0.37836	1.91644	1.05455	1.42205																		1.01929	0.09383	0.91937	0.03025
30.95	0.35809	1.55428	1.01818	1.59165																		1.02029	0.0927	0.92037	0.02931
30.96	0.31755	1.43356	1.10909	1.46119																		1.02129	0.09635	0.92137	0.02887
30.97	0.33107	1.44865	1.05455	1.48728																		1.02229	0.09497	0.92237	0.02931
30.98	0.31755	1.75045	1	1.72211																		1.02329	0.09396	0.92337	0.02937
30.99	0.25674	1.72027	1.32727	1.55251																		1.02429	0.09396	0.92437	0.02943
31	0.29728	1.675	1.03636	1.51337																		1.02529	0.09478	0.92537	0.03032
31.01	0.32431	1.73536	1.07273	1.33072																		1.02629	0.09623	0.92637	0.03038
31.02	0.32431	1.79572	1.09091	1.48728																		1.02729	0.09465	0.92737	0.03094
31.03	0.44592	1.65991	0.83636	1.26549																		1.02829	0.09698	0.92837	0.0305
31.04	0.27026	1.73536	0.96364	1.30463																		1.02929	0.09566	0.92937	0.03094
31.05	0.24999	1.65991	1.01818	1.5786																		1.03029	0.09786	0.93037	0.03044
31.06	0.32431	1.62973	1.10909	1.44814																		1.03129	0.09616	0.93137	0.03063
31.07	0.29728	1.58446	1.09091	1.42205																		1.03229	0.09831	0.93237	0.03101
31.08	0.22296	1.79572	1.23636	1.6047																		1.03329	0.09585	0.93337	0.0312
31.09	0.31755	1.58446	1.12727	1.5786																		1.03429	0.09723	0.93437	0.03069
31.1	0.22972	1.3732	1.23636	1.6047																		1.03529	0.09843	0.93537	0.03176
31.11	0.34458	1.40338	1.2	1.72211																		1.03629	0.09755	0.93637	0.03094
31.12	0.2635	1.50901	0.76364	1.51337																		1.03729	0.09692	0.93737	0.03138
31.13	0.3716	1.84099	0.87273	1.61774																		1.03829	0.09711	0.93837	0.03195
31.14	0.3108	1.94662	1.10909	1.5786																		1.03929	0.09679	0.93937	0.0317
31.15	0.33107	1.96171	1.07273	1.74821																		1.04029	0.09736	0.94037	0.0317
31.16	0.39863	1.55428	1.23636	1.26549																		1.04129	0.09963	0.94137	0.0322
31.17	0.29728	1.81081	0.96364	1.48728																		1.04229	0.09761	0.94237	0.03182
31.18	0.29728	1.79572	0.83636	1.31768																		1.04329	0.09786	0.94337	0.03176
31.19	0.32431	1.73536	1.09091	1.20026																		1.04429	0.09768	0.94437	0.0322
31.2	0.25674	1.47883	1.07273	1.43509																		1.04529	0.09969	0.94537	0.03195
31.21	0.29053	1.85608	1.2	1.52642																		1.04629	0.09887	0.94637	0.03264
31.22	0.36485	1.55428	1.09091	1.5786																		1.04729	0.09887	0.94737	0.03233
31.23	0.36485	1.675	1.09091	1.76125																		1.04829	0.0995	0.94837	0.03264
31.24	0.32431	1.49392	1.16364	1.6047																		1.04928	0.1	0.94937	0.03296
31.25	0.33107	1.69009	0.98182	1.46119																		1.05029	0.09881	0.95037	0.03239
31.26	0.31755	1.85608	1.12727	1.59165																		1.05128	0.1013	0.95137	0.03226
31.27	0.47295	1.8259	1.09091	1.72211																		1.05229	0.09994	0.95237	0.03271
31.28	0.37836	1.79572	1.01818	1.51337																		1.05329	0.09862	0.95337	0.03258
31.29	0.3108	1.61464	1.12727	1.43509																		1.05428	0.1001	0.95437	0.03277
31.3	0.31755	1.5241	1.12727	1.78735																		1.05528	0.1014	0.95536	0.0334
31.31	0.39187	1.47883	0.89091	1.51337																		1.05628	0.1016	0.95637	0.03233
31.32	0.37836	1.70518	1.10909	1.52642																		1.05728	0.1009	0.95736	0.03321
31.33	0.3716	1.41847	1.07273	1.46119																		1.05828	0.1001	0.95836	0.03321
31.34	0.29053	1.64482	1.01818	1.38291																		1.05928	0.1019	0.95936	0.03365
31.35	0.28377	1.5241	1.10909	1.50033																		1.06028	0.1004	0.96037	0.03233
31.36	0.27701	1.11667	1.03636	1.61774																		1.06128	0.101	0.96136	0.0339
31.37	0.35809	1.84099	0.94545	1.61774																		1.06228	0.1033	0.96237	0.03271
31.38	0.33782	1.58446	1.16364	1.42205																		1.06328	0.1023	0.96337	0.03302
31.39	0.35133	1.70518	1.10909	1.51337																		1.06428	0.1028	0.96436	0.03396
31.4	0.27026	2.03716	0.90909	1.5786																		1.06528	0.1035	0.96536	0.03321
31.41	0.29728	1.47883	1	1.51337																		1.06628	0.1014	0.96636	0.0339
31.42	0.40539	1.53919	1.01818	1.47423																		1.06728	0.1047	0.96736	0.0339
31.43	0.33107	1.99189	0.94545	1.52642																		1.06828	0.1028	0.96836	0.03403
31.44	0.33782	1.76554	1.16364	1.33072																		1.06928	0.1029	0.96936	0.03403
31.45	0.32431	1.64482	1.12727	1.25245																		1.07028	0.1021	0.97036	0.0339
31.46	0.27026	1.65991	1.01818	1.10894																		1.07128	0.1032	0.97136	0.03447
31.47	0.36485	1.59955	0.89091	1.33072																		1.07228	0.1041	0.97236	0.03434
31.48	0.33782	1.64482	1.10909	1.39596																		1.07328	0.105	0.97336	0.03453
31.49	0.23648	1.72027	0.94545	1.29159																		1.07428	0.1047	0.97436	0.03459
31.5	0.27701	1.53919	1	1.43509																		1.07528	0.1069	0.97536	0.03472
31.51	0.33107	1.44865	1.07273	1.31768																		1.07628	0.1056	0.97636	0.03459
31.52	0.23648	1.55428	0.85455	1.05675																		1.07728	0.1071	0.97736	0.03459
31.53	0.35133	1.675	1.03636	1.42205																		1.07828	0.1061	0.97836	0.03484
31.54	0.39187	1.69009	1.12727	1.409																		1.07928	0.1081	0.97936	0.03522
31.55	0.33107	1.675	0.76364	1.47423																		1.08028	0.1065	0.98036	0.0351
31.56	0.31755	1.59955	1.05455	1.55251																		1.08127	0.109	0.98136	0.03491
31.57	0.32431	1.43356	0.96364	1.64384																		1.08228	0.1067	0.98236	0.03503
31.58	0.28377	1.58446	0.87273	1.56556																		1.08327	0.1097	0.98336	0.03522
31.59	0.3108	1.55428	1.10909	1.98304																		1.08428	0.108	0.98436	0.03541
31.6	0.3716	1.91644	0.96364	1.46119																		1.08527	0.11	0.98536	0.0356
31.61	0.29728	1.19212	1.07273	1.63079																		1.08627	0.1095	0.98636	0.03497
31.62	0.29053	1.675	1.16364	1.55251																		1.08727	0.1093	0.98736	0.0351
31.63	0.33782	1.65991	1.25455	1.43509																		1.08827	0.1095	0.98836	0.03547
31.64	0.36485	1.43356	1.18182	1.65688																		1.08927	0.113	0.98936	0.03522
31.65	0.35809	1.73536	1.21818	1.52642																		1.09027	0.1115	0.99036	0.03629
31.66	0.33107	1.70518	0.89091	1.48728																		1.09127	0.1119	0.99136	0.03566
31.67	0.33107	1.58446	0.78182	1.39596																		1.09227	0.112	0.99236	0.03635
31.68	0.36485	1.53919	1.05455	1.27854																		1.09327	0.1129	0.99336	0.03616
31.69	0.27701	1.59955	1.30909	1.5786																		1.09427	0.1141	0.99436	0.03604
31.7	0.35133	1.19212	1.07273	1.50033																		1.09527	0.1139	0.99536	0.0361
31.71	0.25674	1.59955	0.81818	1.30463																		1.09627	0.1129	0.99636	0.03629
31.72	0.33107	1.75045	0.74545	1.52642																		1.09727	0.1166	0.99736	0.03686
31.73	0.29053	1.43356	1.07273	1.6047																		1.09827	0.1155	0.99836	0.03591
31.74	0.24999	1.62973	1.34545	1.31768																		1.09927	0.1156	0.99936	0.03648
31.75	0.27026	1.62973	1.01818	1.2394																		1.10027	0.1146	1.00036	0.0366
31.76	0.24323	1.64482	0.98182	1.22635																		1.10126	0.1186	1.00136	0.03654
31.77	0.33107	1.72027	1.03636	1.409																		1.10226	0.1175	1.00236	0.03749
31.78	0.35809	1.69009	1.14545	1.48728																		1.10327	0.1163	1.00336	0.03673
31.79	0.34458	1.72027	1.27273	1.56556																		1.10426	0.1187	1.00436	0.03755
31.8	0.36485	1.58446	0.89091	1.36986																		1.10526	0.12	1.00536	0.03711
31.81	0.35133	1.72027	0.98182	1.64384																		1.10626	0.1206	1.00636	0.03749
31.82	0.27701	1.8259	0.90909	1.66993																		1.10726	0.1229	1.00736	0.03736
31.83	0.33782	1.70518	1.07273	1.409																		1.10826	0.1209	1.00836	0.03786
31.84	0.33782	1.76554	1.10909	1.36986																		1.10926	0.1217	1.00936	0.03717
31.85	0.44592	1.76554	1.03636	1.25245																		1.11026	0.1235	1.01036	0.03761
31.86	0.29053	1.65991	0.94545	1.61774																		1.11126	0.1243	1.01136	0.03761
31.87	0.35133	1.49392	1	1.5786																		1.11226	0.1236	1.01236	0.03818
31.88	0.24999	1.58446	1.12727	1.46119																		1.11325	0.1265	1.01336	0.0378
31.89	0.2635	1.61464	0.81818	1.33072																		1.11425	0.127	1.01436	0.03868
31.9	0.28377	1.50901	1.05455	1.6047																		1.11525	0.1284	1.01536	0.03793
31.91	0.31755	1.56937	0.90909	1.52642																		1.11625	0.1271	1.01636	0.03786
31.92	0.35133	1.75045	0.96364	1.409																		1.11725	0.1309	1.01736	0.03912
31.93	0.20945	1.78063	1.05455	1.26549																		1.11825	0.1308	1.01836	0.03887
31.94	0.25674	1.78063	0.81818	1.25245																		1.11925	0.1316	1.01936	0.03799
31.95	0.33107	1.9768	0.98182	1.10894																		1.12025	0.1315	1.02036	0.03855
31.96	0.23648	1.69009	1.27273	1.44814																		1.12125	0.1329	1.02136	0.03925
31.97	0.23648	1.32793	0.94545	1.50033																		1.12225	0.1342	1.02236	0.03899
31.98	0.32431	1.47883	1.10909	1.30463																		1.12324	0.1348	1.02336	0.03874
31.99	0.27026	1.5241	0.98182	1.20026																		1.12424	0.1359	1.02436	0.03849
32	0.32431	1.53919	1.03636	1.48728																		1.12524	0.1367	1.02536	0.03931
32.01	0.28377	1.75045	1.03636	1.35682																		1.12624	0.1398	1.02636	0.03918
32.02	0.28377	1.56937	1.14545	1.30463																		1.12724	0.1393	1.02736	0.03906
32.03	0.22972	1.70518	0.74545	1.25245																		1.12824	0.1408	1.02836	0.03887
32.04	0.31755	1.53919	0.89091	1.46119																		1.12924	0.1405	1.02936	0.03931
32.05	0.31755	1.87117	1.18182	1.36986																		1.13023	0.1459	1.03036	0.0395
32.06	0.34458	1.46374	1.07273	1.35682																		1.13123	0.1458	1.03136	0.04
32.07	0.24323	1.47883	0.76364	1.34377																		1.13223	0.1471	1.03236	0.03981
32.08	0.27701	1.32793	0.96364	1.27854																		1.13323	0.1492	1.03336	0.03956
32.09	0.27701	1.47883	1.05455	1.16112																		1.13423	0.1498	1.03436	0.03981
32.1	0.3108	1.19212	0.94545	1.35682																		1.13523	0.1516	1.03536	0.04019
32.11	0.29728	1.78063	1.12727	1.31768																		1.13622	0.1525	1.03636	0.0395
32.12	0.27701	1.46374	1.23636	1.65688																		1.13722	0.1539	1.03736	0.04032
32.13	0.34458	1.28266	1.4	1.42205																		1.13822	0.1555	1.03836	0.04006
32.14	0.3108	1.59955	0.90909	1.29159																		1.13922	0.1574	1.03936	0.0405
32.15	0.24999	1.43356	1.05455	1.56556																		1.14022	0.1581	1.04036	0.04094
32.16	0.23648	1.69009	0.89091	1.33072																		1.14122	0.1576	1.04136	0.04013
32.17	0.29728	1.73536	1.09091	1.04371																		1.14222	0.1602	1.04236	0.04138
32.18	0.29728	1.28266	0.98182	1.5786																		1.14321	0.1629	1.04336	0.04038
32.19	0.3716	1.25248	0.90909	1.38291																		1.14421	0.1647	1.04436	0.04013
32.2	0.37836	1.64482	0.98182	1.46119																		1.14521	0.1662	1.04536	0.0405
32.21	0.27026	1.64482	1.03636	1.26549																		1.14621	0.1689	1.04636	0.03994
32.22	0.25674	1.43356	1.01818	1.409																		1.1472	0.1702	1.04736	0.04113
32.23	0.34458	1.41847	1.21818	1.05675																		1.1482	0.1703	1.04836	0.0412
32.24	0.29728	1.46374	1.14545	1.34377																		1.1492	0.1716	1.04936	0.04101
32.25	0.2635	1.26757	0.98182	1.39596																		1.1502	0.1759	1.05036	0.04088
32.26	0.24999	1.55428	1.05455	1.34377																		1.1512	0.1759	1.05136	0.04076
32.27	0.29728	1.35811	1.03636	1.18721																		1.15219	0.1804	1.05236	0.04113
32.28	0.33107	1.675	0.98182	1.39596																		1.15319	0.1792	1.05336	0.04157
32.29	0.23648	1.46374	1.21818	1.409																		1.15419	0.1826	1.05436	0.04082
32.3	0.22296	1.61464	0.94545	1.35682																		1.15518	0.1873	1.05536	0.04182
32.31	0.28377	1.32793	1.01818	1.5786																		1.15618	0.187	1.05636	0.04138
32.32	0.36485	1.65991	0.83636	1.31768																		1.15718	0.1886	1.05736	0.04182
32.33	0.29053	1.40338	1.23636	1.42205																		1.15818	0.1904	1.05836	0.0422
32.34	0.22296	1.28266	0.89091	1.34377																		1.15917	0.1957	1.05935	0.04289
32.35	0.29728	1.55428	0.87273	1.13503																		1.16017	0.196	1.06036	0.04151
32.36	0.3108	1.53919	0.8	1.21331																		1.16117	0.1994	1.06136	0.04094
32.37	0.36485	1.675	0.83636	1.409																		1.16217	0.2	1.06236	0.04245
32.38	0.29053	1.49392	0.70909	1.63079																		1.16317	0.2042	1.06336	0.04164
32.39	0.29728	1.50901	0.87273	1.33072																		1.16416	0.2061	1.06435	0.04252
32.4	0.27026	1.46374	0.96364	1.31768																		1.16516	0.2094	1.06536	0.0422
32.41	0.32431	1.17703	1.18182	1.48728																		1.16616	0.2122	1.06635	0.04258
32.42	0.24323	1.49392	0.89091	1.29159																		1.16716	0.2123	1.06735	0.04371
32.43	0.34458	1.32793	0.87273	1.31768																		1.16815	0.2163	1.06835	0.04252
32.44	0.27026	1.59955	0.78182	1.17417																		1.16915	0.218	1.06935	0.04315
32.45	0.29728	1.61464	0.94545	1.30463																		1.17015	0.2208	1.07035	0.04315
32.46	0.31755	1.2223	1.10909	1.35682																		1.17114	0.2254	1.07135	0.04327
32.47	0.22972	1.55428	1.09091	1.48728																		1.17214	0.2262	1.07235	0.04346
32.48	0.2635	1.46374	0.83636	1.52642																		1.17313	0.231	1.07335	0.0434
32.49	0.32431	1.58446	0.96364	1.2394																		1.17413	0.2327	1.07435	0.04296
32.5	0.16891	1.40338	1.18182	1.39596																		1.17513	0.2354	1.07535	0.04403
32.51	0.3108	1.28266	0.83636	1.30463																		1.17613	0.2376	1.07635	0.04453
32.52	0.28377	1.19212	0.81818	1.36986																		1.17712	0.2397	1.07735	0.04371
32.53	0.33107	1.20721	0.81818	1.30463																		1.17812	0.2412	1.07835	0.04352
32.54	0.2635	1.61464	1.12727	1.39596																		1.17912	0.2417	1.07935	0.04428
32.55	0.31755	1.55428	1.10909	1.10894																		1.18012	0.2456	1.08035	0.04396
32.56	0.31755	1.32793	1.16364	1.25245																		1.18111	0.2494	1.08135	0.04484
32.57	0.24999	1.47883	1.05455	1.2394																		1.18211	0.2504	1.08235	0.0439
32.58	0.29728	1.44865	1.10909	1.63079																		1.18311	0.252	1.08335	0.04535
32.59	0.23648	1.49392	0.87273	1.39596																		1.1841	0.2569	1.08435	0.04472
32.6	0.31755	1.47883	0.8	1.27854																		1.18511	0.2555	1.08535	0.04503
32.61	0.35133	1.40338	1.07273	1.53947																		1.1861	0.2625	1.08635	0.04465
32.62	0.27026	1.34302	1.03636	1.33072																		1.1871	0.2647	1.08735	0.04453
32.63	0.3108	1.43356	0.85455	1.409																		1.18809	0.2681	1.08835	0.04491
32.64	0.33782	1.50901	0.85455	1.35682																		1.18909	0.2693	1.08935	0.04491
32.65	0.20269	1.5241	0.69091	1.13503																		1.19008	0.2745	1.09035	0.04572
32.66	0.31755	1.72027	1.12727	1.22635																		1.19108	0.2773	1.09135	0.04528
32.67	0.24323	1.17703	1.05455	1.33072																		1.19208	0.2802	1.09235	0.04566
32.68	0.23648	1.38829	0.85455	1.48728																		1.19307	0.2872	1.09335	0.04591
32.69	0.33107	1.31284	0.8	1.26549																		1.19407	0.2885	1.09435	0.04616
32.7	0.28377	1.13176	1.01818	1.46119																		1.19506	0.2915	1.09535	0.04579
32.71	0.35133	1.47883	0.90909	1.43509																		1.19606	0.2939	1.09635	0.04616
32.72	0.33782	1.43356	1.03636	1.36986																		1.19706	0.2975	1.09735	0.04585
32.73	0.31755	1.3732	0.94545	1.10894																		1.19806	0.2996	1.09835	0.04723
32.74	0.33782	1.34302	0.89091	1.46119																		1.19905	0.3048	1.09935	0.04604
32.75	0.33107	1.70518	1.09091	1.55251																		1.20005	0.3066	1.10035	0.04654
32.76	0.36485	1.19212	0.89091	1.33072																		1.20104	0.3129	1.10135	0.04686
32.77	0.3108	1.49392	0.94545	1.51337																		1.20204	0.3139	1.10235	0.04642
32.78	0.25674	1.40338	1.07273	1.46119																		1.20304	0.3148	1.10335	0.04623
32.79	0.19594	1.49392	0.70909	1.43509																		1.20403	0.3189	1.10435	0.04667
32.8	0.21621	1.69009	0.94545	1.42205																		1.20503	0.3213	1.10535	0.0473
32.81	0.38512	1.5241	1.03636	1.51337																		1.20603	0.3252	1.10635	0.04648
32.82	0.32431	1.47883	1.10909	1.409																		1.20702	0.3274	1.10735	0.04679
32.83	0.25674	1.32793	0.83636	1.48728																		1.20802	0.3332	1.10835	0.0473
32.84	0.19594	1.65991	1	1.55251																		1.20902	0.3334	1.10935	0.04642
32.85	0.33782	1.59955	0.96364	1.52642																		1.21001	0.3376	1.11035	0.04692
32.86	0.25674	1.26757	0.87273	1.35682																		1.21101	0.3398	1.11135	0.04793
32.87	0.22296	1.14685	0.89091	1.34377																		1.212	0.3449	1.11235	0.0478
32.88	0.27026	1.40338	1.07273	1.18721																		1.213	0.3459	1.11335	0.04755
32.89	0.29053	1.47883	0.85455	1.31768																		1.214	0.3466	1.11435	0.04774
32.9	0.21621	1.49392	0.83636	1.13503																		1.215	0.3519	1.11535	0.04843
32.91	0.22296	1.53919	0.96364	1.25245																		1.21599	0.3547	1.11635	0.04805
32.92	0.28377	1.13176	0.96364	1.55251																		1.21699	0.3584	1.11735	0.04899
32.93	0.35133	1.64482	0.70909	1.31768																		1.21799	0.3591	1.11835	0.04906
32.94	0.3108	1.43356	0.83636	1.44814																		1.21898	0.3632	1.11935	0.04893
32.95	0.34458	1.3732	0.90909	1.2394																		1.21998	0.366	1.12035	0.04925
32.96	0.21621	1.3732	0.89091	1.36986																		1.22098	0.3694	1.12135	0.04893
32.97	0.25674	1.32793	0.96364	1.51337																		1.22198	0.3692	1.12235	0.04969
32.98	0.32431	1.19212	1.09091	1.34377																		1.22297	0.3714	1.12335	0.04937
32.99	0.29728	1.25248	0.90909	1.35682																		1.22397	0.3773	1.12435	0.05057
33	0.32431	1.31284	1.03636	1.35682																		1.22496	0.3787	1.12535	0.04994
33.01	0.25674	1.20721	0.85455	1.42205																		1.22596	0.3818	1.12635	0.05032
33.02	0.31755	1.46374	0.87273	1.22635																		1.22696	0.3841	1.12735	0.0505
33.03	0.3108	1.65991	0.98182	1.409																		1.22796	0.3846	1.12835	0.05006
33.04	0.29728	1.61464	0.90909	1.26549																		1.22895	0.3881	1.12935	0.05057
33.05	0.31755	1.50901	0.85455	1.30463																		1.22995	0.3887	1.13035	0.0512
33.06	0.24999	1.55428	0.98182	1.61774																		1.23095	0.3921	1.13135	0.05151
33.07	0.27026	1.56937	1.07273	1.59165																		1.23195	0.3946	1.13235	0.0517
33.08	0.23648	1.23739	0.83636	1.20026																		1.23294	0.3988	1.13334	0.05214
33.09	0.24323	1.75045	1.03636	1.17417																		1.23394	0.4011	1.13435	0.05138
33.1	0.2635	1.675	0.96364	1.5786																		1.23494	0.4031	1.13535	0.0517
33.11	0.33782	1.38829	1.12727	1.20026																		1.23594	0.4034	1.13634	0.05264
33.12	0.29728	1.44865	0.87273	1.03066																		1.23693	0.4094	1.13734	0.05283
33.13	0.32431	1.44865	1.10909	1.08284																		1.23793	0.409	1.13834	0.05233
33.14	0.25674	1.46374	1	1.42205																		1.23892	0.4138	1.13934	0.05245
33.15	0.31755	1.38829	0.87273	1.25245																		1.23992	0.4136	1.14034	0.05321
33.16	0.23648	1.2223	0.81818	1.25245																		1.24092	0.4172	1.14134	0.05327
33.17	0.24999	1.43356	1.03636	1.14808																		1.24192	0.4199	1.14234	0.05271
33.18	0.28377	1.64482	1.07273	1.50033																		1.24291	0.423	1.14334	0.05308
33.19	0.27026	1.16194	0.94545	1.20026																		1.24391	0.425	1.14434	0.05327
33.2	0.29053	1.58446	0.83636	1.26549																		1.24491	0.4273	1.14534	0.05403
33.21	0.31755	1.31284	0.94545	1.38291																		1.24591	0.4278	1.14634	0.05428
33.22	0.27026	1.40338	0.85455	1.29159																		1.24691	0.43	1.14734	0.05371
33.23	0.27701	1.70518	1.25455	1.31768																		1.2479	0.4337	1.14834	0.05371
33.24	0.25674	1.46374	1.05455	1.46119																		1.2489	0.4351	1.14934	0.05459
33.25	0.27701	1.50901	0.90909	1.56556																		1.2499	0.4387	1.15034	0.05478
33.26	0.34458	1.44865	0.89091	1.21331																		1.25089	0.4402	1.15134	0.05598
33.27	0.31755	1.28266	0.83636	1.2394																		1.25189	0.4412	1.15234	0.05535
33.28	0.2635	1.26757	0.98182	1.38291																		1.25289	0.4441	1.15334	0.0551
33.29	0.29728	1.17703	0.67273	1.2394																		1.25389	0.4472	1.15434	0.05447
33.3	0.25674	1.56937	1.09091	1.33072																		1.25488	0.4499	1.15534	0.05447
33.31	0.27026	1.35811	0.90909	1.50033																		1.25588	0.4499	1.15634	0.0551
33.32	0.32431	1.23739	0.94545	1.46119																		1.25688	0.4528	1.15734	0.05572
33.33	0.3108	1.32793	0.83636	1.39596																		1.25788	0.4563	1.15834	0.0556
33.34	0.33782	1.16194	0.74545	1.36986																		1.25887	0.4605	1.15934	0.05566
33.35	0.22972	1.3732	0.87273	1.35682																		1.25987	0.4602	1.16034	0.05616
33.36	0.29728	1.43356	1.07273	1.5786																		1.26087	0.4622	1.16134	0.05572
33.37	0.24999	1.40338	1.12727	1.2394																		1.26186	0.467	1.16234	0.05598
33.38	0.29728	1.43356	0.89091	1.14808																		1.26286	0.4699	1.16334	0.05635
33.39	0.22972	1.40338	0.89091	1.51337																		1.26386	0.4721	1.16434	0.0573
33.4	0.2635	1.26757	1.07273	1.5786																		1.26485	0.4765	1.16534	0.05698
33.41	0.27701	1.25248	0.98182	1.44814																		1.26585	0.4761	1.16634	0.05717
33.42	0.29728	1.28266	0.90909	1.2394																		1.26685	0.4771	1.16734	0.05723
33.43	0.33782	1.55428	1.07273	1.33072																		1.26784	0.4829	1.16834	0.05767
33.44	0.32431	1.25248	0.89091	1.30463																		1.26884	0.4847	1.16934	0.05742
33.45	0.2635	1.11667	0.90909	1.22635																		1.26984	0.4844	1.17034	0.05761
33.46	0.27701	1.34302	0.94545	1.47423																		1.27084	0.4879	1.17134	0.05849
33.47	0.35133	1.32793	0.96364	1.26549																		1.27183	0.4918	1.17234	0.05874
33.48	0.25674	1.40338	1.07273	1.51337																		1.27283	0.4917	1.17334	0.05736
33.49	0.27701	1.01103	1.01818	1.48728																		1.27383	0.4948	1.17434	0.0573
33.5	0.25674	1.35811	1.16364	1.30463																		1.27483	0.4969	1.17534	0.05805
33.51	0.24999	1.35811	0.85455	1.26549																		1.27583	0.4962	1.17634	0.05849
33.52	0.24323	1.44865	0.70909	1.39596																		1.27682	0.5039	1.17734	0.05925
33.53	0.25674	1.32793	0.96364	1.39596																		1.27782	0.5048	1.17834	0.05912
33.54	0.33782	1.34302	0.81818	1.46119																		1.27881	0.5092	1.17934	0.05912
33.55	0.2635	1.55428	0.74545	1.17417																		1.27981	0.5117	1.18034	0.05837
33.56	0.32431	1.04121	0.87273	1.16112																		1.28081	0.5167	1.18134	0.05899
33.57	0.2635	1.0714	0.96364	1.50033																		1.2818	0.5188	1.18234	0.06006
33.58	0.27026	1.0714	0.81818	1.16112																		1.2828	0.5242	1.18334	0.05981
33.59	0.24323	1.25248	0.96364	1.17417																		1.28379	0.5282	1.18434	0.06006
33.6	0.32431	1.14685	1.09091	1.44814																		1.28479	0.5303	1.18534	0.06
33.61	0.27026	1.41847	0.78182	1.56556																		1.28578	0.5371	1.18634	0.06038
33.62	0.17567	1.38829	1.10909	1.33072																		1.28678	0.5382	1.18734	0.05931
33.63	0.3108	1.3732	0.85455	1.17417																		1.28778	0.5422	1.18834	0.06025
33.64	0.29053	1.32793	1.16364	1.61774																		1.28877	0.5446	1.18933	0.06151
33.65	0.27701	1.50901	0.98182	1.48728																		1.28977	0.5496	1.19034	0.06038
33.66	0.29053	1.25248	0.81818	1.2394																		1.29076	0.5527	1.19133	0.06138
33.67	0.25674	1.31284	1.2	1.30463																		1.29176	0.5543	1.19233	0.06138
33.68	0.27026	1.70518	0.90909	1.55251																		1.29276	0.5549	1.19334	0.0612
33.69	0.35133	1.46374	1.01818	1.27854																		1.29375	0.5618	1.19433	0.06214
33.7	0.2635	1.17703	1.09091	1.14808																		1.29475	0.5668	1.19533	0.06195
33.71	0.22296	1.32793	1	1.50033																		1.29575	0.5695	1.19633	0.06233
33.72	0.2635	1.28266	1.10909	1.35682																		1.29674	0.5754	1.19733	0.06151
33.73	0.24999	1.16194	1.01818	1.38291																		1.29773	0.5788	1.19833	0.06245
33.74	0.27026	1.55428	0.8	1.20026																		1.29873	0.5844	1.19933	0.06239
33.75	0.29053	1.26757	0.81818	1.18721																		1.29972	0.5873	1.20033	0.06208
33.76	0.33107	1.43356	1.2	1.33072																		1.30072	0.5896	1.20133	0.06233
33.77	0.18918	1.26757	1	1.2394																		1.30172	0.5956	1.20234	0.06126
33.78	0.3108	1.25248	1.05455	1.47423																		1.30271	0.6024	1.20333	0.06176
33.79	0.24999	1.20721	1.01818	1.30463																		1.3037	0.605	1.20433	0.06409
33.8	0.31755	1.26757	0.85455	1.43509																		1.3047	0.6106	1.20533	0.0639
33.81	0.29728	1.14685	1	1.59165																		1.30569	0.6184	1.20633	0.06428
33.82	0.24323	1.20721	1.10909	1.21331																		1.30669	0.6195	1.20733	0.06453
33.83	0.28377	1.3732	1	1.21331																		1.30768	0.6252	1.20833	0.06396
33.84	0.24999	1.14685	1.03636	1.04371																		1.30867	0.6331	1.20933	0.06428
33.85	0.27701	1.32793	1	1.43509																		1.30967	0.6391	1.21033	0.06491
33.86	0.29053	1.44865	0.83636	1.25245																		1.31066	0.6435	1.21133	0.06535
33.87	0.27026	1.50901	0.98182	1.31768																		1.31165	0.6505	1.21233	0.06566
33.88	0.28377	1.0563	1	1.18721																		1.31264	0.6585	1.21333	0.06491
33.89	0.3108	1.10158	0.87273	1.33072																		1.31364	0.6619	1.21433	0.06572
33.9	0.24323	1.13176	0.96364	1.47423																		1.31463	0.6701	1.21533	0.06566
33.91	0.18242	1.34302	0.81818	1.09589																		1.31562	0.679	1.21633	0.06723
33.92	0.21621	1.16194	0.96364	1.26549																		1.31661	0.6868	1.21733	0.06629
33.93	0.23648	1.34302	0.96364	1.20026																		1.3176	0.6934	1.21833	0.06579
33.94	0.27026	1.43356	1	1.13503																		1.31859	0.7024	1.21933	0.06661
33.95	0.33782	1.3732	1.05455	1.51337																		1.31958	0.7137	1.22033	0.06793
33.96	0.24323	1.17703	1.01818	1.26549																		1.32057	0.7199	1.22133	0.06705
33.97	0.17567	1.28266	0.83636	1.36986																		1.32156	0.7307	1.22233	0.06906
33.98	0.2635	1.19212	1.07273	1.34377																		1.32255	0.7434	1.22333	0.06805
33.99	0.22296	1.62973	0.89091	1.0698																		1.32353	0.7546	1.22433	0.06843
34	0.21621	1.46374	0.85455	1.17417																		1.32452	0.7655	1.22533	0.06874
34.01	0.16891	1.58446	0.96364	1.00457																		1.3255	0.7794	1.22633	0.06824
34.02	0.24999	1.31284	0.81818	1.09589																		1.32649	0.7921	1.22733	0.06887
34.03	0.22972	1.49392	1	1.16112																		1.32747	0.8084	1.22833	0.06994
34.04	0.29053	1.62973	0.87273	1.14808																		1.32845	0.827	1.22933	0.07013
34.05	0.22296	1.14685	1.07273	1.22635																		1.32943	0.8468	1.23033	0.07006
34.06	0.23648	1.19212	0.90909	1.2394																		1.3304	0.8691	1.23132	0.07101
34.07	0.28377	1.28266	0.90909	1.2394																		1.33137	0.8974	1.23233	0.07057
34.08	0.21621	1.44865	0.89091	1.14808																		1.33233	0.9321	1.23332	0.07151
34.09	0.20269	1.38829	1.05455	1.09589																		1.33328	0.9773	1.23432	0.07082
34.1	0.2635	1.26757	0.87273	1.25245																		1.33422	1.026	1.23532	0.07214
34.11	0.16215	1.23739	0.83636	1.36986																		1.33515	1.086	1.23632	0.07214
34.12	0.27701	1.41847	0.8	1.30463																		1.33608	1.149	1.23732	0.07227
34.13	0.24999	1.35811	0.94545	1.00457																		1.33698	1.231	1.23832	0.07321
34.14	0.22972	1.16194	1.09091	1.08284																		1.33788	1.32	1.23932	0.07409
34.15	0.21621	1.10158	0.8	1.18721																		1.33877	1.419	1.24032	0.07195
34.16	0.24323	1.46374	0.81818	1.48728																		1.33964	1.531	1.24132	0.07359
34.17	0.21621	1.31284	0.98182	1.22635																		1.3405	1.653	1.24232	0.07359
34.18	0.27701	1.47883	0.78182	1.16112																		1.34135	1.784	1.24332	0.0739
34.19	0.24323	1.31284	0.96364	1.21331																		1.34219	1.924	1.24432	0.07422
34.2	0.23648	1.32793	0.87273	1.08284																		1.34301	2.078	1.24532	0.07478
34.21	0.24323	1.14685	0.8	0.99152																		1.34382	2.24	1.24632	0.07484
34.22	0.22972	1.2223	0.85455	1.13503																		1.34463	2.405	1.24732	0.07453
34.23	0.33782	1.28266	1	1.34377																		1.34543	2.584	1.24832	0.07535
34.24	0.27701	1.38829	1	1.27854																		1.34622	2.763	1.24932	0.07528
34.25	0.22296	1.32793	0.94545	1.21331																		1.34701	2.949	1.25032	0.07629
34.26	0.32431	1.13176	0.87273	1.55251																		1.34778	3.145	1.25132	0.07774
34.27	0.25674	1.43356	0.85455	1.20026																		1.34855	3.344	1.25232	0.07686
34.28	0.22972	1.16194	0.89091	1.2394																		1.34932	3.551	1.25332	0.0756
34.29	0.28377	1.23739	1.09091	1.03066																		1.35007	3.768	1.25432	0.07547
34.3	0.28377	1.3732	0.94545	1.08284																		1.35082	3.982	1.25532	0.07711
34.31	0.27026	1.10158	0.94545	1.26549																		1.35157	4.203	1.25632	0.07591
34.32	0.17567	1.23739	0.78182	1.01761																		1.35232	4.42	1.25732	0.07761
34.33	0.18918	1.26757	0.89091	1.09589																		1.35306	4.641	1.25832	0.07799
34.34	0.20945	1.20721	0.83636	1.43509																		1.35381	4.857	1.25932	0.07692
34.35	0.33107	1.23739	1.16364	1.20026																		1.35457	5.07	1.26032	0.07786
34.36	0.27026	1.34302	1.03636	1.16112																		1.35532	5.286	1.26132	0.07849
34.37	0.17567	1.32793	0.83636	1.18721																		1.35609	5.491	1.26231	0.0805
34.38	0.13513	1.17703	0.76364	1.44814																		1.35686	5.689	1.26332	0.08006
34.39	0.22972	1.2223	0.83636	1.18721																		1.35763	5.886	1.26431	0.08025
34.4	0.20269	1.0714	0.96364	1.29159																		1.35841	6.077	1.26531	0.08088
34.41	0.22972	1.35811	0.87273	1.26549																		1.35919	6.269	1.26631	0.08189
34.42	0.20945	1.13176	0.69091	1.35682																		1.35997	6.457	1.26731	0.08145
34.43	0.24999	1.32793	0.83636	1.01761																		1.36076	6.639	1.26831	0.08258
34.44	0.28377	1.25248	0.94545	1.31768																		1.36156	6.814	1.26931	0.08151
34.45	0.2635	1.43356	0.78182	1.14808																		1.36237	6.981	1.27031	0.08327
34.46	0.17567	1.3732	0.76364	1.03066																		1.36319	7.142	1.27131	0.08327
34.47	0.20945	1.28266	0.85455	1.20026																		1.364	7.308	1.27231	0.08497
34.48	0.24999	1.31284	1	1.31768																		1.3648	7.477	1.27331	0.0839
34.49	0.27026	1.0563	0.6	1.42205																		1.3656	7.649	1.27431	0.08604
34.5	0.2635	1.16194	0.65455	1.16112																		1.36641	7.813	1.27531	0.08617
34.51	0.23648	1.11667	0.94545	1.05675																		1.36721	7.987	1.27631	0.08491
34.52	0.27701	1.32793	0.98182	1.31768																		1.36802	8.157	1.27731	0.08711
34.53	0.23648	1.13176	0.8	1.09589																		1.36883	8.323	1.27831	0.08598
34.54	0.19594	0.9054	0.76364	1.20026																		1.36962	8.5	1.27931	0.08692
34.55	0.20269	1.19212	0.78182	1.04371																		1.37042	8.679	1.28031	0.08767
34.56	0.21621	1.08648	0.98182	1.10894																		1.37122	8.856	1.28131	0.08811
34.57	0.23648	1.02612	0.6	1.0698																		1.372	9.042	1.28231	0.08881
34.58	0.29053	1.23739	1	1.46119																		1.37277	9.239	1.2833	0.09032
34.59	0.16215	1.16194	0.94545	1.17417																		1.37354	9.443	1.2843	0.09019
34.6	0.3108	1.59955	0.83636	1.05675																		1.3743	9.65	1.2853	0.09145
34.61	0.29053	1.13176	0.96364	1.18721																		1.37505	9.87	1.28631	0.08962
34.62	0.29053	1.3732	0.85455	1.33072																		1.3758	10.09	1.2873	0.09157
34.63	0.29053	1.14685	0.89091	1.0698																		1.37654	10.31	1.2883	0.0934
34.64	0.33107	1.11667	0.83636	1.30463																		1.37728	10.54	1.2893	0.09327
34.65	0.23648	1.14685	0.74545	1.16112																		1.378	10.78	1.2903	0.09176
34.66	0.19594	1.08648	0.94545	1.0698																		1.37871	11.03	1.2913	0.09359
34.67	0.28377	1.19212	0.90909	1.26549																		1.37944	11.27	1.2923	0.09327
34.68	0.21621	1.43356	1.01818	1.20026																		1.38015	11.52	1.2933	0.09334
34.69	0.23648	1.25248	0.83636	1.16112																		1.38085	11.78	1.2943	0.09598
34.7	0.22296	1.0563	0.81818	1.14808																		1.38155	12.04	1.2953	0.09547
34.71	0.3108	1.10158	0.8	1.21331																		1.38224	12.31	1.2963	0.09786
34.72	0.27701	1.08648	0.8	1.29159																		1.38293	12.58	1.2973	0.09749
34.73	0.27026	1.20721	0.90909	1.04371																		1.38361	12.86	1.2983	0.09799
34.74	0.24999	1.20721	0.83636	1.14808																		1.38429	13.14	1.29929	0.09969
34.75	0.22296	1.34302	0.61818	0.99152																		1.38497	13.42	1.30029	0.1006
34.76	0.20945	1.38829	0.98182	1.30463																		1.38563	13.71	1.30129	0.1006
34.77	0.31755	1.2223	0.96364	1.10894																		1.38631	13.99	1.30229	0.101
34.78	0.23648	1.17703	0.72727	1.21331																		1.38697	14.29	1.30329	0.1021
34.79	0.22296	1.28266	0.8	1.21331																		1.38762	14.59	1.30429	0.1039
34.8	0.28377	1.0714	0.81818	1.10894																		1.38826	14.9	1.30529	0.103
34.81	0.3108	1.0563	0.94545	1.13503																		1.38893	15.19	1.30629	0.1045
34.82	0.24323	1.2223	0.89091	1.27854																		1.38957	15.5	1.30729	0.1045
34.83	0.23648	1.08648	0.87273	1.0698																		1.39023	15.8	1.30829	0.1047
34.84	0.25674	1.04121	0.8	0.97847																		1.39088	16.1	1.30929	0.1081
34.85	0.20945	1.31284	1.05455	0.8741																		1.39154	16.4	1.31029	0.1069
34.86	0.2635	1.44865	0.89091	1.22635																		1.39218	16.71	1.31129	0.107
34.87	0.24323	1.20721	0.83636	1.16112																		1.39283	17.02	1.31228	0.1095
34.88	0.24323	1.35811	0.94545	1.14808																		1.39349	17.31	1.31328	0.1086
34.89	0.23648	1.32793	0.67273	1.18721																		1.39415	17.61	1.31428	0.1116
34.9	0.21621	1.43356	0.67273	1.27854																		1.39481	17.9	1.31528	0.1118
34.91	0.22972	0.93558	0.8	1.22635																		1.39547	18.2	1.31628	0.113
34.92	0.32431	1.14685	0.94545	1.13503																		1.39612	18.5	1.31728	0.1128
34.93	0.21621	0.87522	0.98182	1.09589																		1.39679	18.79	1.31828	0.1146
34.94	0.24999	0.84504	0.8	1.05675																		1.39746	19.08	1.31928	0.1157
34.95	0.19594	0.96576	0.58182	1.17417																		1.39812	19.37	1.32028	0.1164
34.96	0.24999	1.17703	1.03636	1.29159																		1.3988	19.65	1.32127	0.1198
34.97	0.2635	1.53919	0.81818	1.04371																		1.39947	19.94	1.32227	0.121
34.98	0.24999	0.98085	0.90909	1.25245																		1.40015	20.22	1.32327	0.1206
34.99	0.13513	1.04121	0.76364	1.25245																		1.40082	20.5	1.32427	0.1226
35	0.22972	1.26757	0.87273	1.20026																		1.40149	20.79	1.32527	0.1237
35.01	0.25674	1.2223	0.74545	1.30463																		1.40218	21.06	1.32627	0.1251
35.02	0.22972	1.23739	0.89091	0.80887																		1.40287	21.33	1.32727	0.1269
35.03	0.21621	1.3732	0.72727	1.21331																		1.40356	21.6	1.32826	0.1278
35.04	0.24323	1.0714	0.70909	1.34377																		1.40426	21.86	1.32926	0.1296
35.05	0.24323	1.13176	0.89091	1.05675																		1.40495	22.13	1.33026	0.1316
35.06	0.18242	1.0563	0.67273	1.25245																		1.40565	22.39	1.33125	0.1371
35.07	0.22972	1.20721	0.89091	1.29159																		1.40635	22.65	1.33225	0.1398
35.08	0.24999	1.0714	0.78182	1.05675																		1.40705	22.91	1.33325	0.1415
35.09	0.22972	1.14685	0.8	1.14808																		1.40776	23.16	1.33425	0.1443
35.1	0.23648	1.01103	0.78182	1.27854																		1.40849	23.4	1.33524	0.1484
35.11	0.27026	1.01103	0.63636	1.22635																		1.4092	23.65	1.33624	0.1514
35.12	0.20945	1.19212	0.8	0.83496																		1.40993	23.89	1.33723	0.157
35.13	0.17567	0.93558	0.87273	0.97847																		1.41065	24.13	1.33823	0.1631
35.14	0.23648	1.26757	0.6	1.36986																		1.4114	24.35	1.33922	0.1682
35.15	0.27701	1.16194	0.83636	1.29159																		1.41214	24.57	1.34021	0.175
35.16	0.28377	1.11667	0.74545	1.00457																		1.41289	24.79	1.34121	0.1828
35.17	0.23648	1.25248	0.69091	1.00457																		1.41365	25	1.3422	0.1882
35.18	0.21621	1.19212	0.72727	1.29159																		1.41441	25.21	1.34319	0.195
35.19	0.25674	1.14685	0.72727	0.9002																		1.41518	25.41	1.34419	0.2023
35.2	0.28377	1.0714	0.83636	0.97847																		1.41596	25.6	1.34518	0.2091
35.21	0.3108	1.04121	0.81818	0.95238																		1.41674	25.79	1.34617	0.2164
35.22	0.20945	1.43356	0.85455	1.13503																		1.41753	25.97	1.34716	0.2257
35.23	0.24323	1.23739	0.69091	1.2394																		1.41834	26.14	1.34815	0.2342
35.24	0.18242	1.0714	0.90909	1.34377																		1.41914	26.31	1.34914	0.2433
35.25	0.18918	1.35811	0.94545	1.13503																		1.41996	26.47	1.35014	0.2498
35.26	0.3108	1.38829	0.76364	1.33072																		1.42079	26.62	1.35113	0.2567
35.27	0.25674	1.25248	0.8	1.33072																		1.42162	26.76	1.35212	0.2645
35.28	0.22296	1.01103	0.8	1.39596																		1.42246	26.9	1.35311	0.2737
35.29	0.22296	1.2223	0.69091	1.13503																		1.42333	27.02	1.3541	0.2808
35.3	0.25674	1.0563	1	1.18721																		1.42419	27.14	1.35509	0.2901
35.31	0.24323	1.20721	0.90909	1.14808																		1.42506	27.25	1.35608	0.2993
35.32	0.31755	1.17703	0.81818	0.99152																		1.42595	27.35	1.35707	0.3076
35.33	0.16891	1.04121	0.94545	1.18721																		1.42685	27.43	1.35807	0.3142
35.34	0.21621	1.16194	0.85455	1.10894																		1.42777	27.5	1.35906	0.3228
35.35	0.16891	1.11667	0.63636	1.21331																		1.42868	27.58	1.36005	0.3296
35.36	0.24323	1.0563	0.83636	1.25245																		1.42958	27.67	1.36104	0.3382
35.37	0.29728	0.98085	0.85455	1.33072																		1.43052	27.72	1.36203	0.3474
35.38	0.2635	1.34302	0.83636	1.25245																		1.43149	27.75	1.36302	0.3576
35.39	0.19594	1.26757	0.65455	1.14808																		1.43246	27.77	1.36401	0.3646
35.4	0.23648	1.41847	0.90909	1.25245																		1.43345	27.78	1.36501	0.3711
35.41	0.22972	1.17703	0.90909	1.27854																		1.43449	27.75	1.366	0.3789
35.42	0.22972	1.04121	0.67273	1.13503																		1.43551	27.73	1.36699	0.3893
35.43	0.29728	0.95067	0.76364	1.29159																		1.43653	27.71	1.36798	0.396
35.44	0.23648	1.25248	0.70909	1.04371																		1.43757	27.68	1.36897	0.4045
35.45	0.22972	1.59955	0.69091	1.05675																		1.43861	27.64	1.36996	0.4111
35.46	0.24323	1.13176	0.85455	1.04371																		1.43968	27.58	1.37096	0.4192
35.47	0.25674	1.14685	0.8	1.21331																		1.44075	27.52	1.37195	0.4258
35.48	0.21621	1.04121	0.76364	1.14808																		1.44184	27.44	1.37294	0.4337
35.49	0.20945	1.2223	0.76364	1.10894																		1.44293	27.36	1.37393	0.442
35.5	0.16891	1.25248	0.90909	1.01761																		1.44405	27.26	1.37492	0.4484
35.51	0.20269	0.99594	0.72727	1.00457																		1.44518	27.15	1.37592	0.454
35.52	0.16215	1.17703	0.67273	1.22635																		1.44631	27.03	1.37691	0.4623
35.53	0.22296	1.19212	1.10909	0.91324																		1.44745	26.91	1.3779	0.4682
35.54	0.23648	1.0563	0.89091	1.14808																		1.44862	26.76	1.3789	0.4746
35.55	0.24323	1.0563	0.65455	1.34377																		1.44979	26.62	1.37989	0.4811
35.56	0.27701	1.10158	0.81818	0.93933																		1.45096	26.47	1.38088	0.4868
35.57	0.21621	1.17703	0.8	1.01761																		1.45214	26.31	1.38188	0.4916
35.58	0.17567	1.14685	0.83636	1.0698																		1.45334	26.14	1.38287	0.4979
35.59	0.22972	1.0714	0.89091	0.88715																		1.45453	25.97	1.38386	0.5055
35.6	0.23648	1.08648	0.63636	0.93933																		1.45574	25.79	1.38486	0.5098
35.61	0.20269	0.98085	0.83636	1.05675																		1.45695	25.61	1.38585	0.5151
35.62	0.24999	1.10158	0.83636	1.01761																		1.45817	25.42	1.38685	0.5214
35.63	0.20945	1.0563	0.76364	1.0698																		1.4594	25.22	1.38784	0.5254
35.64	0.16891	1.20721	0.87273	1.10894																		1.46063	25.02	1.38884	0.5302
35.65	0.22296	1.13176	1.05455	1.33072																		1.46186	24.82	1.38983	0.5346
35.66	0.20945	1.19212	0.65455	1.14808																		1.46307	24.63	1.39083	0.5403
35.67	0.29053	1.31284	0.96364	1.03066																		1.4643	24.43	1.39182	0.5453
35.68	0.16891	1.0714	0.83636	1.05675																		1.46553	24.23	1.39282	0.5516
35.69	0.27026	1.16194	0.89091	0.96543																		1.46676	24.03	1.39381	0.5559
35.7	0.3108	1.08648	0.72727	1.2394																		1.46798	23.84	1.39481	0.5605
35.71	0.22296	0.99594	0.83636	1.18721																		1.4692	23.65	1.3958	0.5642
35.72	0.2635	1.11667	0.69091	1.10894																		1.47043	23.45	1.3968	0.5671
35.73	0.27026	0.89031	0.8	1.04371																		1.47165	23.26	1.39779	0.5725
35.74	0.19594	0.92049	0.96364	1.05675																		1.47286	23.08	1.39879	0.5772
35.75	0.21621	1.16194	0.8	1.03066																		1.47406	22.9	1.39979	0.5771
35.76	0.21621	1.04121	0.83636	1.33072																		1.47527	22.72	1.40078	0.5827
35.77	0.24323	1.17703	0.6	1.25245																		1.47645	22.56	1.40178	0.5884
35.78	0.24999	1.08648	0.76364	0.95238																		1.47764	22.4	1.40277	0.5922
35.79	0.20945	1.13176	0.85455	1.25245																		1.47882	22.24	1.40377	0.5959
35.8	0.20269	1.3732	0.85455	1.10894																		1.47998	22.1	1.40476	0.601
35.81	0.2635	1.23739	0.69091	0.97847																		1.48116	21.95	1.40576	0.6035
35.82	0.29728	1.23739	1.07273	0.99152																		1.48232	21.81	1.40676	0.6054
35.83	0.22972	0.98085	0.96364	1.14808																		1.48348	21.67	1.40776	0.6077
35.84	0.20945	1.04121	0.78182	0.9002																		1.48462	21.55	1.40875	0.6136
35.85	0.18918	1.14685	0.74545	1.2394																		1.48575	21.43	1.40975	0.6157
35.86	0.27026	1.17703	0.8	1.04371																		1.48689	21.31	1.41074	0.6185
35.87	0.24999	0.99594	0.83636	1.03066																		1.48802	21.2	1.41174	0.6242
35.88	0.19594	1.16194	0.87273	1.05675																		1.48913	21.1	1.41274	0.6258
35.89	0.24999	1.11667	0.85455	0.99152																		1.49025	21	1.41373	0.6293
35.9	0.22972	0.95067	0.96364	1.08284																		1.49135	20.91	1.41473	0.631
35.91	0.2635	1.26757	0.81818	1.08284																		1.49247	20.81	1.41573	0.636
35.92	0.19594	1.08648	0.89091	1.22635																		1.49357	20.72	1.41672	0.6382
35.93	0.29053	1.14685	0.61818	1.16112																		1.49467	20.63	1.41773	0.6367
35.94	0.14864	1.17703	0.69091	1.13503																		1.49577	20.55	1.41872	0.6435
35.95	0.25674	1.16194	0.61818	1.14808																		1.49684	20.49	1.41972	0.6445
35.96	0.22296	1.13176	0.69091	1.2394																		1.4979	20.43	1.42072	0.6459
35.97	0.29728	0.86013	0.69091	1.2394																		1.49896	20.38	1.42171	0.6502
35.98	0.17567	0.9054	0.67273	1.03066																		1.50001	20.34	1.42271	0.6508
35.99	0.21621	1.01103	0.87273	1.09589																		1.50108	20.28	1.42371	0.655
36	0.20945	1.2223	0.58182	1.00457																		1.50213	20.23	1.4247	0.6565
36.01	0.25674	0.98085	0.47273	1.04371																		1.50318	20.19	1.42571	0.6555
36.02	0.24999	1.3732	1	0.97847																		1.50423	20.15	1.4267	0.6584
36.03	0.16215	1.17703	0.96364	1.00457																		1.50525	20.13	1.4277	0.661
36.04	0.20269	1.10158	0.78182	1.2394																		1.50626	20.12	1.4287	0.6614
36.05	0.22296	1.16194	0.72727	1.2394																		1.50728	20.1	1.4297	0.6603
36.06	0.17567	1.13176	0.96364	1.27854																		1.50832	20.07	1.43069	0.6652
36.07	0.14864	1.0714	0.69091	0.99152																		1.5093	20.09	1.43169	0.6668
36.08	0.29728	0.81486	0.98182	1.00457																		1.51027	20.11	1.43269	0.6684
36.09	0.24999	1.0563	1.01818	1.22635																		1.51124	20.14	1.43369	0.6688
36.1	0.28377	1.32793	0.81818	1.14808																		1.51219	20.18	1.43469	0.6682
36.11	0.22296	1.04121	0.87273	1.409																		1.51316	20.21	1.43569	0.6719
36.12	0.25674	1.19212	0.87273	1.51337																		1.51412	20.24	1.43668	0.6747
36.13	0.20945	1.19212	0.8	1.31768																		1.51509	20.27	1.43769	0.6714
36.14	0.20269	1.11667	0.8	1.34377																		1.51603	20.32	1.43868	0.6746
36.15	0.24323	1.17703	1.09091	1.38291																		1.517	20.35	1.43968	0.6761
36.16	0.14189	0.98085	1.01818	1.5786																		1.51796	20.38	1.44069	0.674
36.17	0.19594	1.23739	0.87273	1.46119																		1.51892	20.42	1.44169	0.671
36.18	0.23648	1.35811	1.07273	1.39596																		1.51987	20.46	1.44268	0.6759
36.19	0.29053	0.96576	1.2	1.36986																		1.52081	20.51	1.44368	0.6777
36.2	0.27026	0.95067	1.16364	1.47423																		1.52175	20.56	1.44468	0.6765
36.21	0.21621	1.08648	1.09091	1.73516																		1.5227	20.61	1.44568	0.6805
36.22	0.18918	1.17703	0.96364	1.69602																		1.52365	20.65	1.44668	0.6804
36.23	0.22296	1.34302	1.16364	1.86562																		1.52461	20.69	1.44768	0.6818
36.24	0.2635	1.0563	1.03636	1.66993																		1.52555	20.74	1.44868	0.683
36.25	0.19594	1.08648	0.98182	1.7743																		1.5265	20.78	1.44968	0.6834
36.26	0.24323	0.99594	1.10909	1.95695																		1.52747	20.81	1.45067	0.6843
36.27	0.19594	1.32793	1.29091	1.90476																		1.52843	20.84	1.45168	0.6836
36.28	0.18242	1.35811	1.18182	1.82648																		1.5294	20.87	1.45268	0.6834
36.29	0.22972	1.16194	1.21818	1.66993																		1.53035	20.91	1.45367	0.6845
36.3	0.24999	1.31284	0.98182	1.59165																		1.53128	20.97	1.45467	0.6879
36.31	0.2635	1.19212	1.34545	1.91781																		1.53221	21.03	1.45567	0.6871
36.32	0.2635	0.99594	1.2	1.55251																		1.53315	21.09	1.45667	0.6864
36.33	0.21621	1.01103	0.96364	2.10046																		1.53409	21.14	1.45767	0.6905
36.34	0.21621	1.16194	1.07273	2.03523																		1.53502	21.2	1.45867	0.69
36.35	0.18918	1.02612	1	1.56556																		1.53596	21.25	1.45967	0.6933
36.36	0.21621	0.99594	1.25455	1.66993																		1.5369	21.3	1.46067	0.6934
36.37	0.23648	1.14685	1.32727	1.56556																		1.53782	21.37	1.46166	0.6961
36.38	0.19594	1.08648	1.05455	1.6047																		1.53874	21.44	1.46266	0.6976
36.39	0.12837	1.02612	1.01818	1.63079																		1.53969	21.49	1.46366	0.7004
36.4	0.14864	1.38829	0.87273	1.63079																		1.54059	21.57	1.46466	0.7002
36.41	0.14189	1.10158	0.96364	1.44814																		1.54149	21.66	1.46566	0.7028
36.42	0.29728	1.14685	1.10909	1.63079																		1.54239	21.75	1.46665	0.7079
36.43	0.22296	1.40338	1.34545	1.47423																		1.54329	21.83	1.46765	0.7074
36.44	0.29053	0.82995	1.10909	1.39596																		1.54421	21.9	1.46864	0.7133
36.45	0.19594	1.14685	0.98182	1.30463																		1.54512	21.98	1.46964	0.7168
36.46	0.1554	0.99594	0.98182	1.36986																		1.54603	22.06	1.47064	0.7194
36.47	0.16891	0.99594	0.81818	1.43509																		1.54694	22.14	1.47163	0.7235
36.48	0.20945	1.16194	0.98182	1.25245																		1.54785	22.22	1.47263	0.7285
36.49	0.18918	1.38829	0.78182	1.34377																		1.54877	22.29	1.47363	0.7307
36.5	0.20945	1.20721	0.87273	1.29159																		1.54967	22.37	1.47462	0.7353
36.51	0.22972	1.34302	1	1.35682																		1.55059	22.44	1.47562	0.7384
36.52	0.21621	1.0563	0.74545	1.29159																		1.55147	22.55	1.47661	0.7445
36.53	0.20945	1.34302	0.94545	1.26549																		1.55231	22.69	1.4776	0.7548
36.54	0.20269	1.40338	0.85455	1.27854																		1.55317	22.81	1.47859	0.7598
36.55	0.22296	1.16194	0.81818	1.50033																		1.55398	22.97	1.47959	0.7662
36.56	0.21621	1.10158	0.94545	1.409																		1.55483	23.1	1.48058	0.7759
36.57	0.24999	1.11667	0.89091	1.20026																		1.55568	23.23	1.48157	0.7849
36.58	0.22972	1.2223	0.90909	1.26549																		1.55649	23.4	1.48256	0.7906
36.59	0.25674	1.17703	0.70909	1.2394																		1.55728	23.58	1.48355	0.8019
36.6	0.20269	1.25248	0.65455	1.09589																		1.55806	23.77	1.48454	0.8112
36.61	0.22296	1.11667	1.10909	1.14808																		1.55887	23.94	1.48552	0.8262
36.62	0.27026	0.96576	0.96364	1.10894																		1.5597	24.09	1.48651	0.8382
36.63	0.18918	1.0563	0.81818	1.09589																		1.56051	24.25	1.4875	0.8477
36.64	0.23648	1.01103	1.05455	1.08284																		1.56126	24.47	1.48849	0.8631
36.65	0.19594	1.19212	0.76364	1.34377																		1.56211	24.6	1.48947	0.8791
36.66	0.18242	1.14685	0.69091	1.43509																		1.56294	24.75	1.49045	0.8966
36.67	0.24999	0.81486	1.03636	1.16112																		1.56375	24.91	1.49143	0.9167
36.68	0.16891	1.14685	0.85455	1.08284																		1.56453	25.1	1.49241	0.932
36.69	0.23648	0.95067	0.76364	1.22635																		1.56525	25.35	1.49339	0.9514
36.7	0.28377	1.14685	1	1.26549																		1.56589	25.66	1.49436	0.9769
36.71	0.21621	0.98085	0.87273	0.84801																		1.56659	25.92	1.49534	1.003
36.72	0.16891	0.93558	0.70909	1.14808																		1.56731	26.16	1.49631	1.024
36.73	0.23648	1.01103	0.78182	1.13503																		1.56802	26.42	1.49728	1.053
36.74	0.25674	0.98085	0.89091	1.14808																		1.56871	26.69	1.49825	1.084
36.75	0.19594	0.87522	0.78182	1.09589																		1.56942	26.94	1.49922	1.111
36.76	0.24999	0.92049	0.87273	0.95238																		1.57016	27.16	1.50019	1.146
36.77	0.23648	1.0563	0.54545	1.22635																		1.57095	27.35	1.50115	1.182
36.78	0.27701	0.81486	0.70909	1.0698																		1.57176	27.51	1.50211	1.22
36.79	0.18918	0.84504	0.70909	1.00457																		1.57257	27.68	1.50306	1.26
36.8	0.22296	1.0714	0.81818	0.8741																		1.57329	27.92	1.50402	1.305
36.81	0.19594	0.7545	0.56364	0.95238																		1.57398	28.19	1.50497	1.352
36.82	0.14864	0.86013	0.87273	1.16112																		1.57468	28.45	1.50592	1.4
36.83	0.14189	1.10158	0.61818	1.03066																		1.57534	28.75	1.50686	1.457
36.84	0.14864	0.95067	0.74545	0.91324																		1.57599	29.05	1.5078	1.512
36.85	0.20945	1.0563	0.81818	1.08284																		1.57669	29.31	1.50874	1.568
36.86	0.22296	0.9054	0.69091	1.0698																		1.57739	29.57	1.50967	1.633
36.87	0.29053	0.81486	0.56364	1.21331																		1.57806	29.86	1.5106	1.7
36.88	0.21621	0.99594	0.85455	1.10894																		1.57875	30.13	1.51152	1.769
36.89	0.13513	1.13176	0.74545	0.9002																		1.57943	30.41	1.51244	1.845
36.9	0.19594	1.13176	0.72727	0.92629																		1.58012	30.68	1.51336	1.923
36.91	0.16891	1.16194	1	1.33072																		1.58078	30.97	1.51427	2.005
36.92	0.21621	1.17703	0.89091	1.2394																		1.58145	31.26	1.51518	2.093
36.93	0.22972	0.98085	0.89091	0.99152																		1.58209	31.57	1.51609	2.184
36.94	0.17567	0.99594	0.8	1.18721																		1.58276	31.86	1.51698	2.28
36.95	0.20269	1.02612	0.70909	1.14808																		1.58345	32.13	1.51787	2.385
36.96	0.21621	1.0563	0.70909	0.93933																		1.58415	32.39	1.51876	2.493
36.97	0.2635	0.89031	0.61818	0.99152																		1.58479	32.7	1.51964	2.606
36.98	0.13513	1.01103	0.70909	1.13503																		1.58544	33.01	1.52051	2.722
36.99	0.14189	1.17703	0.70909	0.8741																		1.58618	33.23	1.52139	2.843
37	0.21621	1.19212	0.67273	1.13503																		1.5869	33.48	1.52225	2.972
37.01	0.21621	0.95067	0.70909	1.14808																		1.58757	33.76	1.52311	3.104
37.02	0.21621	0.9054	0.61818	0.99152																		1.58817	34.11	1.52396	3.246
37.03	0.19594	0.96576	0.50909	1.16112																		1.58879	34.44	1.52481	3.391
37.04	0.20945	0.99594	0.6	1.05675																		1.58941	34.77	1.52564	3.545
37.05	0.24999	1.0563	0.76364	0.99152																		1.59006	35.08	1.52648	3.701
37.06	0.21621	0.96576	0.89091	0.83496																		1.59068	35.41	1.52732	3.846
37.07	0.24323	1.01103	0.70909	1.13503																		1.59131	35.73	1.52815	4.009
37.08	0.14189	0.79977	0.8	1.00457																		1.59192	36.07	1.52897	4.184
37.09	0.22972	1.19212	0.49091	1.10894																		1.59255	36.39	1.52977	4.364
37.1	0.20269	0.99594	0.70909	1.01761																		1.59301	36.86	1.53058	4.55
37.11	0.1554	1.16194	0.90909	1.29159																		1.59354	37.27	1.53137	4.746
37.12	0.17567	1.04121	0.83636	1.04371																		1.59422	37.55	1.53216	4.946
37.13	0.20945	1.0563	1.01818	0.9002																		1.59488	37.84	1.53294	5.153
37.14	0.20945	0.84504	0.96364	0.97847																		1.59556	38.12	1.53372	5.361
37.15	0.3108	1.14685	0.63636	1.10894																		1.59609	38.53	1.53449	5.579
37.16	0.24323	0.93558	0.56364	0.96543																		1.59659	38.96	1.53525	5.806
37.17	0.24323	1.16194	0.67273	1.01761																		1.59713	39.36	1.53602	6.023
37.18	0.22296	1.17703	0.69091	0.99152																		1.59762	39.81	1.53677	6.252
37.19	0.16215	1.14685	0.78182	0.95238																		1.59825	40.13	1.53752	6.492
37.2	0.12837	0.79977	0.8	1.0698																		1.59881	40.51	1.53825	6.741
37.21	0.19594	0.72432	0.78182	0.9002																		1.59935	40.91	1.53898	6.996
37.22	0.22296	1.01103	0.81818	1.04371																		1.59981	41.38	1.53972	7.247
37.23	0.17567	1.2223	0.72727	1.01761																		1.60033	41.8	1.54044	7.51
37.24	0.19594	1.16194	0.50909	1.25245																		1.60074	42.31	1.54115	7.787
37.25	0.22972	1.0714	0.6	1.00457																		1.60109	42.88	1.54185	8.064
37.26	0.21621	1.13176	0.72727	0.92629																		1.60156	43.34	1.54257	8.333
37.27	0.22296	0.95067	0.6	1.13503																		1.60212	43.72	1.54327	8.616
37.28	0.17567	0.96576	0.54545	1.05675																		1.60273	44.06	1.54396	8.903
37.29	0.14864	0.92049	0.85455	1.00457																		1.6034	44.35	1.54466	9.192
37.3	0.24323	1.19212	0.8	0.78278																		1.60391	44.77	1.54533	9.497
37.31	0.25674	1.0563	0.76364	0.8741																		1.60449	45.14	1.54602	9.794
37.32	0.18242	1.13176	0.69091	0.88715																		1.60515	45.43	1.54669	10.1
37.33	0.1081	1.0563	0.72727	0.80887																		1.60577	45.76	1.54737	10.41
37.34	0.24323	1.04121	0.63636	0.91324																		1.60611	46.34	1.54802	10.74
37.35	0.22296	0.95067	0.81818	0.80887																		1.60647	46.89	1.54868	11.06
37.36	0.16891	1.08648	0.8	0.83496																		1.60692	47.37	1.54934	11.38
37.37	0.24999	0.67905	0.6	1.09589																		1.60736	47.86	1.54998	11.72
37.38	0.23648	0.84504	0.54545	1.01761																		1.60798	48.19	1.55063	12.05
37.39	0.23648	0.89031	0.50909	1.00457																		1.60847	48.63	1.55128	12.38
37.4	0.16891	0.95067	0.70909	0.99152																		1.60908	48.97	1.5519	12.74
37.41	0.22972	1.2223	0.81818	1.08284																		1.60974	49.27	1.55254	13.08
37.42	0.18918	0.9054	0.72727	0.84801																		1.61036	49.6	1.55314	13.45
37.43	0.33107	1.14685	0.78182	0.97847																		1.61084	50.05	1.55379	13.78
37.44	0.27026	1.13176	0.69091	0.99152																		1.61128	50.54	1.55439	14.16
37.45	0.16891	1.10158	0.72727	0.93933																		1.61175	51	1.55503	14.5
37.46	0.23648	1.0563	0.74545	0.95238																		1.61228	51.41	1.55562	14.89
37.47	0.14864	1.0563	0.78182	0.8741																		1.61294	51.7	1.55623	15.26
37.48	0.22296	1.11667	0.74545	0.88715																		1.61353	52.06	1.55682	15.64
37.49	0.21621	1.10158	0.61818	1.16112																		1.6141	52.43	1.55742	16.02
37.5	0.20945	0.9054	0.78182	0.93933																		1.61447	52.98	1.55804	16.38
37.51	0.24323	0.93558	0.85455	1.21331																		1.61471	53.64	1.55865	16.75
37.52	0.18918	1.04121	0.81818	1.17417																		1.61504	54.22	1.55921	17.16
37.53	0.24999	0.84504	0.72727	1.01761																		1.61542	54.76	1.5598	17.55
37.54	0.29728	1.10158	0.74545	0.86106																		1.61607	55.07	1.56037	17.95
37.55	0.24999	0.96576	0.70909	1.03066																		1.61665	55.43	1.56095	18.35
37.56	0.25674	1.01103	0.87273	0.9002																		1.61725	55.78	1.56153	18.75
37.57	0.18242	0.99594	0.69091	1.05675																		1.6178	56.17	1.5621	19.15
37.58	0.1554	1.08648	0.45455	1.09589																		1.61825	56.65	1.5627	19.53
37.59	0.14864	0.99594	0.47273	0.8741																		1.61851	57.29	1.56326	19.94
37.6	0.21621	1.02612	0.70909	1.10894																		1.61897	57.76	1.5638	20.38
37.61	0.28377	0.84504	0.63636	1.09589																		1.61952	58.15	1.56436	20.79
37.62	0.24999	0.93558	0.67273	0.9002																		1.62018	58.45	1.56493	21.2
37.63	0.18242	1.2223	0.45455	0.74364																		1.62075	58.82	1.56548	21.62
37.64	0.16891	1.0714	0.78182	0.75669																		1.62134	59.18	1.56604	22.04
37.65	0.1554	1.04121	0.70909	0.92629																		1.62198	59.49	1.56657	22.48
37.66	0.20269	0.93558	0.72727	1.03066																		1.62249	59.92	1.5671	22.93
37.67	0.24999	0.92049	0.74545	0.86106																		1.62287	60.46	1.56764	23.36
37.68	0.17567	1.20721	0.87273	1.03066																		1.62328	60.97	1.56818	23.79
37.69	0.23648	0.82995	0.52727	0.8741																		1.6238	61.39	1.56872	24.23
37.7	0.16891	0.96576	0.49091	1.20026																		1.62443	61.71	1.5693	24.62
37.71	0.19594	0.84504	0.52727	1.04371																		1.62492	62.15	1.56984	25.06
37.72	0.24323	1.0714	0.67273	0.99152																		1.62544	62.57	1.57034	25.53
37.73	0.16891	1.13176	0.63636	1.03066																		1.62612	62.85	1.57087	25.97
37.74	0.24999	1.08648	0.67273	1.10894																		1.62673	63.19	1.57137	26.44
37.75	0.22296	0.67905	0.81818	0.95238																		1.62734	63.53	1.57194	26.85
37.76	0.16891	1.10158	0.69091	0.88715																		1.6279	63.91	1.57245	27.31
37.77	0.22972	0.86013	0.65455	0.8741																		1.62835	64.39	1.57294	27.79
37.78	0.18918	0.92049	0.70909	0.78278																		1.62896	64.73	1.57349	28.22
37.79	0.18918	1.11667	0.47273	0.9002																		1.62953	65.1	1.57402	28.66
37.8	0.24323	0.86013	0.78182	1.09589																		1.62991	65.64	1.57454	29.11
37.81	0.27701	0.82995	1	1.08284																		1.63029	66.18	1.57506	29.57
37.82	0.22972	0.95067	0.72727	0.96543																		1.63078	66.62	1.57559	30.01
37.83	0.18242	1.08648	0.8	1.01761																		1.63129	67.05	1.57607	30.5
37.84	0.23648	1.10158	0.54545	0.88715																		1.63165	67.61	1.57663	30.92
37.85	0.25674	0.93558	0.67273	0.95238																		1.63212	68.07	1.5771	31.42
37.86	0.17567	0.92049	0.6	0.83496																		1.63279	68.35	1.5776	31.89
37.87	0.24999	1.23739	0.69091	0.92629																		1.63336	68.73	1.5781	32.36
37.88	0.27701	0.95067	0.70909	0.9002																		1.63387	69.15	1.57858	32.85
37.89	0.22296	0.87522	0.61818	0.75669																		1.63429	69.66	1.57909	33.31
37.9	0.20269	0.79977	0.69091	0.82192																		1.63484	70.05	1.57959	33.78
37.91	0.1554	0.95067	0.61818	1.04371																		1.63541	70.42	1.5801	34.25
37.92	0.18242	0.82995	0.69091	0.91324																		1.63591	70.86	1.58061	34.71
37.93	0.2635	1.0563	0.52727	1.20026																		1.63649	71.22	1.58112	35.17
37.94	0.20945	0.78468	0.94545	1.00457																		1.63693	71.71	1.58162	35.64
37.95	0.1554	0.96576	0.58182	0.99152																		1.63723	72.32	1.58211	36.12
37.96	0.16891	1.01103	0.81818	0.93933																		1.63765	72.82	1.58262	36.59
37.97	0.16215	0.96576	0.67273	0.88715																		1.63822	73.2	1.58315	37.03
37.98	0.22296	0.78468	0.65455	0.9002																		1.63869	73.66	1.58359	37.56
37.99	0.24999	0.95067	0.72727	0.74364																		1.63911	74.16	1.58411	38.01
38	0.19594	1.04121	0.76364	0.95238																		1.63972	74.5	1.58456	38.53
38.01	0.16215	0.89031	0.63636	0.9002																		1.64027	74.89	1.58506	39
38.02	0.24323	0.87522	0.69091	0.93933																		1.64074	75.35	1.58552	39.51
38.03	0.20269	0.95067	0.74545	0.80887																		1.64118	75.84	1.58602	39.98
38.04	0.17567	0.82995	0.72727	1.00457																		1.64172	76.24	1.58647	40.5
38.05	0.12162	1.08648	0.61818	0.92629																		1.64231	76.6	1.58693	41.01
38.06	0.18242	1.11667	0.76364	0.82192																		1.64278	77.06	1.58739	41.52
38.07	0.25674	0.96576	0.70909	1.0698																		1.64343	77.36	1.5879	41.98
38.08	0.22296	1.0714	0.58182	1.03066																		1.64397	77.76	1.58845	42.41
38.09	0.21621	0.73941	0.56364	1.03066																		1.64448	78.19	1.58885	42.97
38.1	0.19594	1.08648	0.58182	1.04371																		1.64493	78.67	1.58933	43.46
38.11	0.1554	0.95067	0.6	0.99152																		1.64522	79.28	1.58983	43.94
38.12	0.20269	0.99594	0.69091	0.95238																		1.64573	79.71	1.59032	44.42
38.13	0.22296	1.0563	0.63636	0.95238																		1.64634	80.05	1.59079	44.92
38.14	0.14864	0.98085	0.61818	1.16112																		1.64687	80.46	1.59134	45.34
38.15	0.20269	0.7545	0.6	0.84801																		1.64725	81	1.59176	45.89
38.16	0.25674	0.82995	0.65455	0.86106																		1.64772	81.46	1.59223	46.39
38.17	0.20945	1.0563	0.61818	1.09589																		1.64812	81.98	1.59268	46.91
38.18	0.14864	1.08648	0.45455	0.91324																		1.64857	82.46	1.59316	47.4
38.19	0.21621	0.7545	0.89091	1.08284																		1.649	82.95	1.5936	47.93
38.2	0.22296	0.87522	0.72727	0.96543																		1.64958	83.32	1.59401	48.48
38.21	0.1081	0.78468	0.61818	0.99152																		1.65034	83.53	1.59455	48.92
38.22	0.20269	0.82995	0.76364	0.95238																		1.65092	83.89	1.59505	49.39
38.23	0.18918	1.0563	0.67273	0.9002																		1.6514	84.34	1.59546	49.95
38.24	0.20269	1.10158	0.63636	0.97847																		1.65182	84.85	1.59598	50.4
38.25	0.14189	1.32793	0.65455	1.0698																		1.65227	85.33	1.5965	50.85
38.26	0.22296	0.82995	0.72727	0.93933																		1.65265	85.87	1.59689	51.43
38.27	0.18918	1.10158	0.50909	0.62622																		1.65304	86.4	1.59742	51.87
38.28	0.12837	0.81486	0.58182	1.0698																		1.65359	86.79	1.59791	52.35
38.29	0.29053	1.02612	0.61818	0.82192																		1.65413	87.19	1.59831	52.92
38.3	0.21621	1.0714	0.58182	0.97847																		1.65454	87.7	1.59877	53.43
38.31	0.20945	0.86013	0.87273	1.18721																		1.65495	88.21	1.59929	53.88
38.32	0.21621	0.93558	0.69091	0.99152																		1.65541	88.68	1.5997	54.44
38.33	0.24999	0.98085	0.6	1.03066																		1.65598	89.06	1.60012	54.98
38.34	0.20269	0.82995	0.49091	1.04371																		1.65647	89.5	1.6006	55.47
38.35	0.20269	0.76959	0.70909	0.95238																		1.65688	90.01	1.60105	55.99
38.36	0.25674	0.86013	0.6	0.93933																		1.65724	90.57	1.60152	56.49
38.37	0.24323	0.84504	0.63636	1.16112																		1.65771	91.03	1.60192	57.06
38.38	0.16891	1.2223	0.52727	0.82192																		1.65812	91.54	1.60237	57.58
38.39	0.18242	0.81486	0.74545	0.99152																		1.65835	92.21	1.6028	58.12
38.4	0.16891	0.92049	0.69091	0.95238																		1.65879	92.7	1.60339	58.5
38.41	0.22296	0.78468	0.8	0.86106																		1.6593	93.13	1.60381	59.05
38.42	0.24999	0.92049	1.05455	1.00457																		1.65979	93.57	1.60422	59.61
38.43	0.21621	0.79977	0.76364	0.93933																		1.66026	94.03	1.6047	60.1
38.44	0.14864	1.08648	0.65455	0.76973																		1.66079	94.44	1.60516	60.61
38.45	0.24999	0.87522	0.74545	0.84801																		1.66126	94.9	1.60555	61.18
38.46	0.22296	0.92049	0.69091	0.84801																		1.66186	95.25	1.60601	61.69
38.47	0.18918	0.72432	0.83636	0.8741																		1.66233	95.71	1.60643	62.24
38.48	0.18242	0.86013	0.94545	0.75669																		1.66278	96.19	1.60695	62.69
38.49	0.18918	0.98085	0.69091	0.79583																		1.66318	96.71	1.60727	63.33
38.5	0.18918	0.81486	0.76364	0.9002																		1.6636	97.21	1.60783	63.75
38.51	0.1554	0.72432	0.81818	0.96543																		1.6641	97.65	1.60818	64.36
38.52	0.18918	1.10158	0.74545	1.01761																		1.66463	98.06	1.60873	64.79
38.53	0.18242	0.9054	0.81818	0.9002																		1.66513	98.49	1.60911	65.37
38.54	0.21621	1.16194	0.76364	0.91324																		1.66545	99.08	1.60958	65.87
38.55	0.27701	0.81486	0.6	1.08284																		1.66581	99.64	1.61001	66.41
38.56	0.17567	1.04121	0.6	0.78278																		1.66628	100.1	1.61061	66.79
38.57	0.16891	1.10158	0.72727	0.80887																		1.6667	100.6	1.61111	67.26
38.58	0.19594	0.84504	0.58182	1.18721																		1.66701	101.2	1.61155	67.79
38.59	0.23648	1.01103	0.67273	0.86106																		1.66732	101.8	1.61186	68.44
38.6	0.17567	1.01103	0.63636	0.93933																		1.66798	102.1	1.61234	68.93
38.61	0.25674	1.11667	0.8	1.01761																		1.66852	102.5	1.61279	69.45
38.62	0.20945	1.08648	0.63636	0.82192																		1.66906	102.9	1.61314	70.06
38.63	0.12837	1.19212	0.67273	0.96543																		1.6696	103.3	1.61364	70.53
38.64	0.20269	1.20721	0.6	0.83496																		1.67002	103.8	1.61403	71.11
38.65	0.20269	0.99594	0.72727	0.74364																		1.67045	104.3	1.61458	71.53
38.66	0.20269	1.19212	0.76364	1.0698																		1.67076	104.9	1.61497	72.11
38.67	0.22972	1.19212	0.72727	1.01761																		1.67107	105.5	1.6155	72.55
38.68	0.1554	1.0714	0.67273	0.82192																		1.67149	106	1.61591	73.11
38.69	0.24323	1.2223	0.87273	0.74364																		1.67192	106.5	1.6164	73.59
38.7	0.1554	1.17703	0.89091	1.10894																		1.67234	107	1.61692	74.04
38.71	0.14864	1.0714	0.89091	1.04371																		1.67277	107.5	1.6173	74.63
38.72	0.21621	1.2223	0.61818	0.99152																		1.67319	108	1.61762	75.27
38.73	0.22972	1.41847	0.87273	1.03066																		1.67362	108.5	1.61812	75.74
38.74	0.24999	1.5241	0.87273	1.26549																		1.67404	109	1.61863	76.2
38.75	0.21621	1.41847	0.94545	1.16112																		1.67447	109.5	1.61894	76.85
38.76	0.28377	1.3732	0.90909	1.44814																		1.67501	109.9	1.61937	77.39
38.77	0.22972	1.41847	0.89091	1.09589																		1.67555	110.3	1.61979	77.94
38.78	0.23648	1.20721	1.07273	1.22635																		1.67597	110.8	1.62015	78.54
38.79	0.25674	1.23739	0.96364	1.35682																		1.67628	111.4	1.62066	79
38.8	0.27026	1.55428	1.12727	1.27854																		1.67671	111.9	1.6211	79.53
38.81	0.29728	1.32793	1.12727	1.2394																		1.67713	112.4	1.62161	79.99
38.82	0.31755	1.40338	1.30909	1.27854																		1.67756	112.9	1.62206	80.51
38.83	0.27701	1.47883	1.18182	1.27854																		1.67798	113.4	1.62239	81.15
38.84	0.29728	1.38829	1.29091	1.52642																		1.67864	113.7	1.62281	81.69
38.85	0.29053	1.46374	1.47273	1.46119																		1.67906	114.2	1.62313	82.33
38.86	0.31755	1.26757	1.32727	1.48728																		1.67949	114.7	1.62365	82.79
38.87	0.24999	1.25248	1.2	1.61774																		1.67991	115.2	1.62422	83.19
38.88	0.33782	1.08648	1.38182	1.98304																		1.68022	115.8	1.62459	83.79
38.89	0.32431	1.19212	1.43636	1.69602																		1.68076	116.2	1.62517	84.18
38.9	0.31755	1.11667	1.65455	1.68297																		1.6813	116.6	1.62568	84.65
38.91	0.36485	0.99594	1.30909	1.51337																		1.68161	117.2	1.62599	85.3
38.92	0.31755	1.23739	1.27273	1.61774																		1.68181	117.9	1.62635	85.9
38.93	0.36485	0.99594	1.25455	1.7743																		1.68235	118.3	1.62677	86.45
38.94	0.34458	1.16194	1.29091	1.72211																		1.68277	118.8	1.62732	86.87
38.95	0.36485	0.98085	1.29091	1.48728																		1.6832	119.3	1.62771	87.45
38.96	0.39863	0.66396	0.96364	1.87867																		1.68362	119.8	1.62808	88.04
38.97	0.3716	0.95067	1.18182	1.61774																		1.68405	120.3	1.62857	88.52
38.98	0.33782	1.19212	0.94545	1.7743																		1.68447	120.8	1.62897	89.09
38.99	0.33782	1.08648	1.05455	1.5786																		1.6849	121.3	1.62941	89.62
39	0.27701	0.99594	0.96364	1.52642																		1.68521	121.9	1.62991	90.09
39.01	0.33782	0.84504	0.94545	1.59165																		1.68563	122.4	1.63035	90.62
39.02	0.24999	1.10158	0.89091	1.56556																		1.68606	122.9	1.63073	91.2
39.03	0.28377	0.66396	0.81818	1.409																		1.68648	123.4	1.63127	91.64
39.04	0.2635	1.01103	0.85455	1.43509																		1.68691	123.9	1.63166	92.21
39.05	0.28377	1.0714	0.87273	1.13503																		1.68722	124.5	1.6321	92.74
39.06	0.23648	0.84504	0.8	1.18721																		1.68764	125	1.63266	93.16
39.07	0.22296	1.04121	1	1.10894																		1.68807	125.5	1.6331	93.68
39.08	0.24323	1.10158	0.63636	1.09589																		1.68849	126	1.63337	94.37
39.09	0.20945	1.10158	0.87273	0.9002																		1.68892	126.5	1.63384	94.87
39.1	0.24323	0.89031	0.72727	1.31768																		1.68934	127	1.63412	95.55
39.11	0.11486	0.96576	0.78182	1.05675																		1.68988	127.4	1.6346	96.04
39.12	0.13513	0.98085	0.78182	1.01761																		1.69031	127.9	1.63516	96.46
39.13	0.2635	0.82995	0.58182	1.09589																		1.69062	128.5	1.63548	97.1
39.14	0.31755	0.99594	0.76364	1.03066																		1.69104	129	1.63591	97.64
39.15	0.22296	0.82995	0.70909	0.99152																		1.69158	129.4	1.63627	98.24
39.16	0.18918	0.92049	0.61818	0.96543																		1.69178	130.1	1.63685	98.64
39.17	0.20269	0.84504	0.81818	1.10894																		1.6922	130.6	1.63725	99.2
39.18	0.20945	0.89031	0.72727	0.9002																		1.69263	131.1	1.63771	99.71
39.19	0.24323	1.01103	0.58182	0.99152																		1.69294	131.7	1.63819	100.2
39.2	0.20269	1.01103	0.67273	1.10894																		1.69336	132.2	1.63866	100.7
39.21	0.22972	0.98085	0.69091	1.04371																		1.69367	132.8	1.63892	101.4
39.22	0.31755	0.93558	0.83636	1.03066																		1.69421	133.2	1.6395	101.8
39.23	0.24999	1.02612	0.56364	0.83496																		1.69464	133.7	1.64007	102.2
39.24	0.21621	0.93558	0.72727	0.97847																		1.69495	134.3	1.64033	102.9
39.25	0.19594	0.98085	0.70909	0.8741																		1.69526	134.9	1.6408	103.4
39.26	0.18242	1.0563	0.58182	0.97847																		1.69568	135.4	1.64127	103.9
39.27	0.14189	0.99594	0.72727	0.83496																		1.69599	136	1.64164	104.5
39.28	0.24323	1.02612	0.6	0.93933																		1.69642	136.5	1.642	105.1
39.29	0.28377	0.99594	0.65455	0.91324																		1.69684	137	1.64268	105.4
39.3	0.18918	0.89031	0.69091	1.0698																		1.69727	137.5	1.64315	105.9
39.31	0.3108	0.82995	0.74545	1.09589																		1.69769	138	1.64352	106.5
39.32	0.23648	1.11667	0.70909	1.09589																		1.69812	138.5	1.64388	107.1
39.33	0.33782	0.95067	0.76364	0.99152																		1.69854	139	1.64435	107.6
39.34	0.20269	0.89031	0.85455	0.83496																		1.69897	139.5	1.64493	108
39.35	0.16891	1.01103	0.74545	1.05675																		1.69939	140	1.6454	108.5
39.36	0.20269	1.01103	1.09091	0.92629																		1.69982	140.5	1.64587	109
39.37	0.22972	0.99594	0.76364	0.97847																		1.70024	141	1.64623	109.6
39.38	0.16215	0.9054	0.72727	0.91324																		1.70067	141.5	1.6467	110.1
39.39	0.20945	1.02612	0.8	0.92629																		1.70098	142.1	1.64717	110.6
39.4	0.17567	0.93558	0.65455	0.84801																		1.70106	142.9	1.64775	111
39.41	0.24999	0.98085	0.63636	1.04371																		1.70148	143.4	1.6479	111.8
39.42	0.24999	0.92049	0.65455	0.95238																		1.70191	143.9	1.64826	112.4
39.43	0.24323	0.70923	0.76364	0.83496																		1.70233	144.4	1.64884	112.8
39.44	0.24323	0.98085	0.72727	0.8741																		1.70264	145	1.6492	113.4
39.45	0.16891	0.98085	0.61818	0.78278																		1.70307	145.5	1.64978	113.8
39.46	0.23648	0.87522	0.78182	1.00457																		1.70372	145.8	1.65014	114.4
39.47	0.23648	0.87522	0.90909	1.16112																		1.70415	146.3	1.65061	114.9
39.48	0.21621	0.63378	0.76364	1.08284																		1.70446	146.9	1.65119	115.3
39.49	0.22972	1.04121	0.6	0.91324																		1.70488	147.4	1.65145	116
39.5	0.14864	0.9054	0.70909	0.57404																		1.70531	147.9	1.65181	116.6
39.51	0.1554	0.79977	0.87273	0.96543																		1.70562	148.5	1.65239	117
39.52	0.25674	0.93558	0.67273	0.86106																		1.70593	149.1	1.65307	117.3
39.53	0.20269	0.86013	0.8	0.91324																		1.70635	149.6	1.65343	117.9
39.54	0.16891	0.82995	0.81818	0.93933																		1.70666	150.2	1.6538	118.5
39.55	0.22296	0.98085	0.54545	0.95238																		1.70697	150.8	1.65427	119
39.56	0.25674	1.02612	0.65455	1.0698																		1.7074	151.3	1.65452	119.7
39.57	0.18242	1.0714	0.8	1.00457																		1.70794	151.7	1.65499	120.2
39.58	0.18918	0.89031	0.67273	1.00457																		1.70848	152.1	1.65546	120.7
39.59	0.18918	0.7545	0.83636	0.92629																		1.70879	152.7	1.65604	121.1
39.6	0.27026	1.01103	0.96364	0.93933																		1.7091	153.3	1.65651	121.6
39.61	0.18918	0.87522	0.83636	0.93933																		1.70964	153.7	1.65677	122.3
39.62	0.20945	0.78468	0.54545	0.9002																		1.71006	154.2	1.65734	122.7
39.63	0.18918	0.81486	0.69091	0.74364																		1.71026	154.9	1.6575	123.5
39.64	0.23648	0.76959	0.47273	0.91324																		1.71068	155.4	1.65786	124.1
39.65	0.22296	0.98085	0.76364	1.13503																		1.71065	156.3	1.65844	124.5
39.66	0.24323	0.89031	0.6	0.97847																		1.71096	156.9	1.65891	125
39.67	0.18918	0.96576	0.72727	0.97847																		1.71127	157.5	1.65938	125.5
39.68	0.1554	0.96576	0.78182	0.97847																		1.71169	158	1.65985	126
39.69	0.20945	1.02612	0.85455	1.00457																		1.71212	158.5	1.66	126.8
39.7	0.25674	1.04121	0.67273	0.83496																		1.71243	159.1	1.66057	127.2
39.71	0.22972	0.89031	0.70909	0.82192																		1.71297	159.5	1.66104	127.7
39.72	0.25674	0.95067	0.69091	0.92629																		1.71339	160	1.66162	128.1
39.73	0.24999	0.95067	0.72727	0.8741																		1.7137	160.6	1.6622	128.5
39.74	0.29728	0.98085	0.58182	0.91324																		1.71401	161.2	1.66256	129.1
39.75	0.16891	1.04121	0.72727	1.04371																		1.71455	161.6	1.66303	129.6
39.76	0.12162	1.10158	0.72727	0.83496																		1.71509	162	1.66329	130.3
39.77	0.12837	1.01103	0.63636	0.92629																		1.71552	162.5	1.66386	130.7
39.78	0.19594	0.93558	0.78182	1.03066																		1.71594	163	1.66455	131
39.79	0.24999	1.19212	0.78182	0.75669																		1.71625	163.6	1.66491	131.6
39.8	0.22972	1.10158	0.85455	0.92629																		1.71668	164.1	1.66538	132.1
39.81	0.22972	1.10158	0.70909	0.95238																		1.7171	164.6	1.66574	132.7
39.82	0.20269	1.02612	0.56364	1.05675																		1.71753	165.1	1.66632	133.1
39.83	0.20269	0.78468	0.70909	0.86106																		1.71784	165.7	1.66668	133.7
39.84	0.18242	0.98085	0.76364	0.9002																		1.71815	166.3	1.66705	134.3
39.85	0.18242	0.89031	0.85455	0.83496																		1.71857	166.8	1.66762	134.7
39.86	0.18918	0.9054	0.74545	0.80887																		1.71877	167.5	1.66799	135.3
39.87	0.14189	0.84504	0.87273	0.8741																		1.71919	168	1.66846	135.8
39.88	0.22972	0.82995	0.81818	0.83496																		1.71962	168.5	1.66893	136.3
39.89	0.24323	0.87522	0.54545	1.13503																		1.72016	168.9	1.6695	136.7
39.9	0.19594	0.87522	0.85455	1.14808																		1.72047	169.5	1.66987	137.3
39.91	0.24323	0.82995	0.72727	0.93933																		1.72043	170.4	1.67034	137.8
39.92	0.18242	0.82995	0.67273	0.79583																		1.72074	171	1.67081	138.3
39.93	0.22296	0.82995	0.74545	0.74364																		1.72105	171.6	1.67107	139
39.94	0.20269	1.0714	0.70909	0.82192																		1.72148	172.1	1.67175	139.3
39.95	0.22296	0.76959	0.74545	0.88715																		1.72202	172.5	1.67222	139.8
39.96	0.18918	0.82995	0.76364	0.92629																		1.72221	173.2	1.67258	140.4
39.97	0.31755	1.04121	0.6	1.01761																		1.72252	173.8	1.67305	140.9
39.98	0.20945	1.0714	0.63636	1.14808																		1.72306	174.2	1.67342	141.5
39.99	0.27026	0.84504	0.67273	0.9002																		1.72337	174.8	1.67368	142.2
40	0.23648	0.89031	0.74545	0.73059																		1.72403	175.1
40.01	0.19594	0.87522	0.67273	0.84801																		1.7236	174.6
40.02	0.29053	0.9054	0.58182	0.82192																		1.72329	174
40.03	0.2635	1.01103	0.81818	0.74364
40.04	0.19594	0.84504	0.72727	0.76973
40.05	0.19594	0.79977	0.63636	0.99152
40.06	0.28377	0.81486	0.65455	0.78278
40.07	0.20269	0.99594	0.52727	0.75669
40.08	0.18242	0.7545	0.81818	0.83496
40.09	0.27701	1.0714	0.56364	0.78278
40.1	0.24323	1.10158	0.76364	0.78278
40.11	0.24323	1.02612	0.65455	1.08284
40.12	0.2635	0.95067	0.52727	0.95238
40.13	0.29053	0.66396	0.65455	1.04371
40.14	0.21621	0.81486	0.61818	0.95238
40.15	0.18242	1.04121	0.6	0.69145
40.16	0.24999	1.02612	0.6	0.88715
40.17	0.21621	0.87522	0.78182	0.86106
40.18	0.22972	0.93558	0.58182	0.80887
40.19	0.16215	1.04121	0.6	1.03066
40.2	0.17567	0.9054	0.78182	1.05675
40.21	0.22296	0.87522	0.87273	0.95238
40.22	0.16215	1.02612	0.67273	0.86106
40.23	0.27026	1.0563	0.70909	0.9002
40.24	0.16891	0.9054	0.78182	0.86106
40.25	0.22972	1.0714	0.63636	0.82192
40.26	0.24999	0.98085	0.61818	0.99152
40.27	0.20269	1.0714	0.63636	0.93933
40.28	0.16215	0.96576	0.69091	1.20026
40.29	0.24999	0.86013	0.69091	1.00457
40.3	0.24999	1.02612	0.67273	0.96543
40.31	0.28377	0.89031	0.45455	0.86106
40.32	0.27026	0.93558	0.69091	0.9002
40.33	0.27026	0.84504	0.67273	0.95238
40.34	0.21621	1.11667	0.65455	1.09589
40.35	0.24999	0.86013	0.63636	0.86106
40.36	0.29053	0.9054	0.65455	0.73059
40.37	0.27701	0.82995	0.74545	0.9002
40.38	0.20945	0.86013	0.67273	1.03066
40.39	0.22296	0.73941	0.52727	0.96543
40.4	0.16215	0.84504	0.58182	1.08284
40.41	0.22972	0.79977	0.6	0.99152
40.42	0.17567	0.76959	0.85455	1.09589
40.43	0.23648	0.72432	0.70909	0.9002
40.44	0.20945	0.95067	0.81818	0.99152
40.45	0.16891	0.7545	0.61818	0.93933
40.46	0.18918	0.96576	0.65455	0.79583
40.47	0.19594	0.93558	0.58182	0.79583
40.48	0.18242	0.84504	0.72727	0.99152
40.49	0.12837	0.64887	0.65455	1.08284
40.5	0.24999	1.0563	0.83636	0.74364
40.51	0.18242	0.92049	0.89091	0.86106
40.52	0.25674	0.9054	0.74545	0.74364
40.53	0.16891	1.04121	0.87273	0.92629
40.54	0.27026	0.89031	0.50909	0.95238
40.55	0.18242	0.78468	0.67273	0.82192
40.56	0.2635	0.9054	0.6	0.83496
40.57	0.27701	0.81486	0.8	1.08284
40.58	0.16891	0.9054	0.67273	0.84801
40.59	0.21621	0.81486	0.83636	0.93933
40.6	0.27026	0.86013	0.67273	0.99152
40.61	0.17567	0.95067	0.8	0.97847
40.62	0.25674	1.02612	0.72727	1.10894
40.63	0.29728	1.0563	0.63636	1.03066
40.64	0.17567	0.9054	0.58182	0.80887
40.65	0.22972	0.93558	0.49091	0.76973
40.66	0.17567	0.93558	0.87273	0.83496
40.67	0.14189	0.9054	0.67273	0.91324
40.68	0.20269	0.96576	0.83636	0.95238
40.69	0.24999	0.86013	0.56364	0.88715
40.7	0.29053	0.82995	0.76364	1.04371
40.71	0.22296	0.99594	0.6	0.93933
40.72	0.2635	1.0714	0.6	0.91324
40.73	0.29053	0.93558	0.70909	0.83496
40.74	0.20945	1.02612	0.54545	0.82192
40.75	0.18242	0.86013	0.67273	0.93933
40.76	0.14189	1.10158	0.78182	0.75669
40.77	0.23648	1.08648	0.58182	0.86106
40.78	0.22972	1.11667	0.8	0.78278
40.79	0.23648	0.99594	0.63636	0.93933
40.8	0.20945	0.9054	0.72727	0.91324
40.81	0.23648	0.89031	0.65455	0.92629
40.82	0.16891	1.0563	0.72727	0.88715
40.83	0.21621	1.08648	0.6	0.99152
40.84	0.20945	1.01103	0.87273	1.09589
40.85	0.22972	1.20721	0.74545	1.16112
40.86	0.1554	1.10158	0.69091	0.84801
40.87	0.20945	0.93558	0.6	1.2394
40.88	0.23648	0.96576	0.69091	0.93933
40.89	0.20945	0.96576	0.63636	0.79583
40.9	0.20945	1.01103	0.72727	0.99152
40.91	0.25674	1.11667	0.78182	0.91324
40.92	0.17567	1.08648	0.81818	0.96543
40.93	0.14864	0.79977	0.69091	0.80887
40.94	0.13513	0.95067	0.70909	0.82192
40.95	0.34458	1.10158	0.69091	0.92629
40.96	0.20945	1.08648	0.83636	1.0698
40.97	0.20945	0.98085	0.76364	1.00457
40.98	0.21621	0.96576	0.72727	0.95238
40.99	0.20945	1.17703	0.67273	1.0698
41	0.24999	0.86013	0.83636	0.95238
41.01	0.18242	0.86013	0.72727	0.9002
41.02	0.20945	1.16194	0.61818	0.91324
41.03	0.22296	1.08648	0.65455	0.88715
41.04	0.21621	1.34302	0.78182	0.96543
41.05	0.24999	1.13176	0.94545	1.22635
41.06	0.23648	1.26757	0.67273	0.99152
41.07	0.22972	1.2223	0.76364	0.92629
41.08	0.22972	1.0563	0.76364	1.09589
41.09	0.29728	1.28266	0.72727	0.97847
41.1	0.24999	1.19212	0.83636	1.05675
41.11	0.3108	1.41847	0.61818	1.10894
41.12	0.27026	1.46374	0.67273	1.20026
41.13	0.17567	1.55428	0.98182	1.2394
41.14	0.21621	1.84099	0.67273	1.17417
41.15	0.29728	1.84099	0.8	1.00457
41.16	0.18242	1.93153	0.96364	1.03066
41.17	0.18918	2.18806	0.83636	1.10894
41.18	0.27026	2.23333	0.8	1.03066
41.19	0.22972	2.71621	0.98182	1.36986
41.2	0.29728	2.47477	0.87273	1.38291
41.21	0.27026	2.36914	0.96364	1.29159
41.22	0.29728	2.89729	1.29091	1.22635
41.23	0.31755	2.59549	1.07273	1.43509
41.24	0.33107	2.85202	1.10909	1.66993
41.25	0.41214	2.83693	1.21818	1.48728
41.26	0.37836	2.82184	1.4	1.82648
41.27	0.42566	2.85202	1.41818	1.98304
41.28	0.43241	2.56531	1.70909	2.28311
41.29	0.56754	2.7313	1.52727	1.90476
41.3	0.527	2.70112	1.63636	2.27006
41.31	0.63511	2.79166	2.09091	2.15264
41.32	0.6824	2.4295	2.18182	2.33529
41.33	0.72294	2.4295	2.27273	2.54403
41.34	0.73645	2.17297	2.18182	2.60926
41.35	0.70943	2.15788	2.38182	3.05284
41.36	0.7297	2.39932	2.38182	2.77886
41.37	0.69591	2.11261	2.69091	3.28767
41.38	0.8378	1.90135	2.45455	2.77886
41.39	0.7905	1.64482	2.38182	2.77886
41.4	0.77023	1.5241	2.03636	2.73973
41.41	0.77023	1.8259	1.98182	2.93542
41.42	0.99995	1.25248	1.90909	2.62231
41.43	0.87158	1.3732	1.78182	2.77886
41.44	0.81753	1.31284	1.98182	2.75277
41.45	0.81077	1.19212	1.58182	2.8441
41.46	0.64862	1.2223	1.29091	2.49185
41.47	0.68916	1.41847	1.38182	2.23092
41.48	0.68916	1.49392	1.18182	2.07436
41.49	0.59457	1.38829	1.2	2.00913
41.5	0.63511	1.44865	0.81818	1.90476
41.51	0.59457	1.58446	0.96364	1.51337
41.52	0.51349	1.47883	0.87273	1.65688
41.53	0.4189	1.53919	0.96364	1.64384
41.54	0.42566	1.46374	1.01818	1.46119
41.55	0.35133	1.58446	1.34545	1.46119
41.56	0.33782	1.50901	1	1.27854
41.57	0.40539	1.5241	1.10909	1.18721
41.58	0.27026	1.40338	1	1.35682
41.59	0.29053	1.81081	1.09091	1.26549
41.6	0.36485	1.56937	1.03636	1.14808
41.61	0.29728	1.62973	1.2	1.31768
41.62	0.3108	1.43356	0.85455	1.56556
41.63	0.37836	1.41847	1.27273	1.48728
41.64	0.3108	1.13176	1.07273	1.44814
41.65	0.29053	1.34302	1.21818	1.55251
41.66	0.34458	1.38829	1.29091	1.61774
41.67	0.34458	1.43356	1.10909	1.68297
41.68	0.41214	1.43356	1.21818	1.35682
41.69	0.43917	1.17703	1.54545	1.34377
41.7	0.45268	1.16194	1.23636	1.51337
41.71	0.47971	1.14685	1.18182	1.66993
41.72	0.38512	1.11667	1.14545	1.44814
41.73	0.37836	0.99594	1.03636	1.34377
41.74	0.45268	1.47883	1.05455	1.47423
41.75	0.32431	1.11667	1.25455	1.44814
41.76	0.35133	1.34302	1.09091	1.47423
41.77	0.41214	1.11667	1.03636	1.43509
41.78	0.39187	1.44865	0.90909	1.31768
41.79	0.41214	1.23739	0.61818	1.30463
41.8	0.32431	1.31284	0.81818	1.44814
41.81	0.2635	1.25248	1.2	1.09589
41.82	0.42566	1.31284	0.90909	1.5786
41.83	0.3108	1.04121	0.85455	1.25245
41.84	0.32431	1.01103	0.89091	1.29159
41.85	0.33107	1.23739	0.96364	1.43509
41.86	0.2635	1.41847	1.10909	1.36986
41.87	0.32431	1.35811	1.18182	1.20026
41.88	0.3108	1.2223	1.10909	1.46119
41.89	0.27026	0.92049	1.12727	1.26549
41.9	0.27701	1.28266	0.8	1.16112
41.91	0.33107	1.20721	0.94545	0.95238
41.92	0.38512	1.81081	1	1.10894
41.93	0.34458	1.41847	1.01818	1.04371
41.94	0.3716	1.01103	1.09091	1.20026
41.95	0.37836	1.08648	0.81818	1.47423
41.96	0.35133	1.25248	1.07273	1.26549
41.97	0.43917	1.28266	1.01818	1.13503
41.98	0.31755	1.11667	1.07273	1.0698
41.99	0.3716	1.55428	0.98182	1.10894
42	0.33782	1.50901	0.90909	1.36986
42.01	0.3716	1.08648	1.03636	1.18721
42.02	0.35809	1.26757	1.27273	1.30463
42.03	0.24323	1.23739	1.18182	1.35682
42.04	0.24323	1.3732	0.98182	1.30463
42.05	0.29053	1.16194	0.96364	1.33072
42.06	0.35809	1.40338	0.94545	1.30463
42.07	0.37836	1.20721	0.98182	1.09589
42.08	0.40539	1.50901	1.10909	1.14808
42.09	0.32431	1.38829	1.36364	1.18721
42.1	0.4189	1.40338	1.12727	1.36986
42.11	0.34458	1.41847	1.18182	1.42205
42.12	0.33782	1.59955	1.09091	1.50033
42.13	0.44592	1.35811	1.09091	1.31768
42.14	0.4189	1.41847	1.23636	1.04371
42.15	0.35809	1.20721	1.16364	1.36986
42.16	0.46619	1.59955	1.29091	1.22635
42.17	0.3716	1.43356	1.34545	1.36986
42.18	0.35809	1.61464	1.2	1.42205
42.19	0.39187	1.44865	1.14545	1.31768
42.2	0.45944	1.64482	0.94545	1.46119
42.21	0.35809	1.5241	1.05455	1.20026
42.22	0.39863	1.38829	1	1.52642
42.23	0.37836	1.49392	1.25455	1.25245
42.24	0.38512	1.50901	1.03636	1.34377
42.25	0.31755	1.34302	1.12727	1.14808
42.26	0.41214	1.59955	1.18182	1.10894
42.27	0.3716	1.675	1.23636	1.2394
42.28	0.36485	1.62973	1.36364	1.46119
42.29	0.44592	1.32793	1.27273	1.43509
42.3	0.33782	1.49392	1.18182	1.34377
42.31	0.37836	1.75045	1.21818	1.26549
42.32	0.35809	1.55428	1.45455	1.38291
42.33	0.48646	1.90135	1.4	1.65688
42.34	0.4189	1.35811	1.29091	1.47423
42.35	0.35809	1.3732	1.34545	1.50033
42.36	0.40539	1.75045	1.32727	1.46119
42.37	0.40539	1.61464	1.4	1.63079
42.38	0.45268	1.44865	1.21818	1.03066
42.39	0.39863	1.78063	1.30909	1.51337
42.4	0.46619	1.73536	1.49091	1.42205
42.41	0.46619	1.53919	1.47273	1.5786
42.42	0.45268	2.02207	1.2	1.42205
42.43	0.37836	1.88626	1.27273	1.6047
42.44	0.47971	1.61464	1.47273	1.55251
42.45	0.44592	1.75045	1.50909	1.38291
42.46	0.52025	1.84099	1.27273	1.53947
42.47	0.43241	1.73536	1.45455	1.76125
42.48	0.40539	1.76554	1.27273	1.5786
42.49	0.35809	1.81081	1.45455	1.44814
42.5	0.43917	1.75045	1.6	1.52642
42.51	0.58781	2.02207	1.38182	1.59165
42.52	0.45944	1.96171	1.09091	1.52642
42.53	0.4189	1.62973	1.38182	1.68297
42.54	0.47295	1.64482	1.47273	1.78735
42.55	0.45268	1.75045	1.50909	1.66993
42.56	0.4189	1.64482	1.56364	1.6047
42.57	0.42566	1.96171	1.43636	1.93085
42.58	0.42566	1.87117	1.50909	1.72211
42.59	0.50673	1.96171	1.52727	1.66993
42.6	0.44592	2.18806	1.49091	1.87867
42.61	0.5743	2.20315	1.4	1.87867
42.62	0.53376	2.11261	1.45455	1.93085
42.63	0.50673	2.15788	1.29091	1.85258
42.64	0.42566	1.96171	1.6	2.1135
42.65	0.45268	2.30878	1.65455	1.73516
42.66	0.47295	2.29369	1.6	1.89172
42.67	0.58105	1.90135	1.69091	2.04827
42.68	0.50673	2.55022	1.74545	1.9439
42.69	0.42566	2.1277	1.6	2.03523
42.7	0.42566	2.50495	1.69091	1.76125
42.71	0.55403	2.38423	1.47273	1.90476
42.72	0.62159	2.50495	1.90909	2.16569
42.73	0.58105	2.62567	1.72727	2.07436
42.74	0.51349	2.85202	1.41818	1.83953
42.75	0.61484	2.32387	1.72727	1.9439
42.76	0.54727	2.52004	1.69091	2.23092
42.77	0.48646	2.79166	1.72727	2.07436
42.78	0.68916	2.50495	1.85455	2.03523
42.79	0.67564	2.80675	2.05455	1.99609
42.8	0.58781	2.76148	1.83636	2.41357
42.81	0.55403	3.53108	1.96364	2.1396
42.82	0.56754	3.53108	1.74545	2.20483
42.83	0.70943	3.87815	2.07273	2.42661
42.84	0.77023	3.89324	1.76364	2.34834
42.85	0.7905	3.98378	2.14545	2.51794
42.86	0.81753	4.79864	2.49091	2.29615
42.87	0.81753	5.25134	2.52727	2.51794
42.88	0.72294	5.50788	2.21818	2.92237
42.89	0.67564	5.52297	2.49091	2.88324
42.9	0.71618	6.02094	2.47273	3.24853
42.91	0.85131	6.32274	2.32727	3.24853
42.92	0.93914	6.92634	3	3.5486
42.93	0.97968	8.67679	3.30909	3.58774
42.94	1.06752	9.70291	3.03636	3.65297
42.95	1.18238	10.5027	3.41818	4.33138
42.96	1.054	12.4342	4.05455	4.34442
42.97	1.09454	14.2299	4.09091	4.93151
42.98	1.29724	17.8817	4.43636	5.19243
42.99	1.4121	20.4772	4.58182	5.70124
43	1.42561	24.6572	4.87273	5.96217
43.01	1.38507	30.4518	5.30909	6.45793
43.02	1.7837	38.193	5.72727	6.62753
43.03	1.85802	45.1193	6.29091	8.15395
43.04	2.07423	55.3956	7.12727	8.94977
43.05	2.18909	66.7886	8.14545	10.5153
43.06	2.44583	79.5699	8.96364	11.9635
43.07	2.81068	92.653	9.90909	14.4814
43.08	2.86473	102.326	11.2364	16.2949
43.09	3.19579	115.439	12.4727	19.9739
43.1	3.93225	128.326	16.1273	22.8963
43.11	4.70924	139.236	18.4	28.4279
43.12	5.51325	144.14	24.5818	35.4207
43.13	6.824	148.29	28.0182	41.0307
43.14	8.44555	155.066	34.6364	49.1846
43.15	9.62792	159.472	44.7091	58.2257
43.16	12.9521	156.68	56.5273	67.8278
43.17	16.1411	160	68.8182	79.3346
43.18	20.3639	158.778	80.4545	92.7984
43.19	23.9854	155.428	97.7273	108.076
43.2	28.1	153.074	112.327	115.721
43.21	33.2957	147.264	122.455	125.819
43.22	35.9577	144.246	132.364	129.054
43.23	39.7278	137.848	138.727	133.751
43.24	44.5925	133.079	146.473	136.96
43.25	46.991	123.361	153.055	142.087
43.26	49.7476	120.66	154.4	145.636
43.27	53.5245	111.501	153.691	149.941
43.28	55.1123	102.612	153.782	153.386
43.29	57.5175	89.8463	152.127	156.464
43.3	56.923	80.9582	146.345	158.787
43.31	57.2	73.1114	144.491	157.326
43.32	57.4703	63.7103	132.309	160
43.33	57.4635	54.8675	121.945	152.459
43.34	56.0717	48.8918	112.455	146.549
43.35	55.4839	42.7502	103.6	138.813
43.36	52.4502	38.2986	96.4727	126.523
43.37	49.599	33.847	89.4364	117.913
43.38	46.3829	30.1801	81.7818	109.576
43.39	42.275	27.5545	77.7273	99.1911
43.4	38.4306	21.9561	72.4	90.8545
43.41	34.9105	18.606	65	82.6615
43.42	30.9107	16.4029	57.3818	74.377
43.43	28.7216	12.2833	49.5091	68.7932
43.44	26.769	11.8306	39.0727	62.0744
43.45	24.634	9.31057	33.2909	55.6425
43.46	21.6611	8.17882	26.9636	48.8845
43.47	19.4383	7.34886	20.7636	43.4442
43.48	16.8573	6.35292	16.4545	37.756
43.49	14.6412	5.82477	13.8182	31.3242
43.5	12.0062	5.53806	10.9636	25.349
43.51	9.73602	5.22116	9.10909	22.3483
43.52	7.8172	5.07026	7.65454	17.7169
43.53	6.44564	4.37612	7.2	14.9641
43.54	5.12814	4.63265	5.18182	12.5636
43.55	4.26331	4.34594	5.38182	10.9198
43.56	3.43903	3.90833	4.70909	9.77169
43.57	2.79716	3.51599	4.8	8.01044
43.58	2.43907	3.54617	4.09091	7.42335
43.59	2.27692	3.15382	3.25454	6.32746
43.6	2.1553	3.16891	3.34545	5.63601
43.61	1.63506	3.06328	3.29091	4.9576
43.62	1.72289	3.13873	2.78182	5.03588
43.63	1.52695	2.80675	2.83636	5.02283
43.64	1.24318	2.77657	2.76364	4.54012
43.65	1.23643	3.00292	2.34545	4.16177
43.66	0.98644	3.10855	2.23636	3.93999
43.67	0.9932	2.4295	2.14545	3.80952
43.68	1.02698	2.62567	2.43636	3.79648
43.69	1.02022	2.41441	2.16364	3.20939
43.7	0.89185	3.06328	2.41818	3.27463
43.71	0.91212	2.26351	2.10909	3.17025
43.72	0.87158	2.20315	1.89091	3.0137
43.73	0.82429	2.44459	1.74545	3.24853
43.74	0.87834	2.11261	1.61818	2.79191
43.75	0.68916	2.2786	1.69091	3.05284
43.76	0.66213	2.11261	1.67273	3.02675
43.77	0.81077	2.23333	1.83636	2.46575
43.78	0.70943	2.38423	1.89091	2.46575
43.79	0.7297	2.11261	1.70909	2.83105
43.8	0.66213	2.38423	1.30909	2.24397
43.81	0.61484	2.24842	1.70909	2.40052
43.82	0.5743	2.21824	1.74545	2.62231
43.83	0.58105	2.17297	1.67273	2.42661
43.84	0.5743	1.91644	1.69091	2.40052
43.85	0.54727	1.70518	1.65455	2.85714
43.86	0.59457	2.14279	1.65455	2.55708
43.87	0.56078	1.90135	1.41818	2.45271
43.88	0.56078	2.00698	1.4	2.24397
43.89	0.54051	2.15788	1.38182	2.24397
43.9	0.527	1.9768	1.54545	2.51794
43.91	0.52025	1.79572	1.25455	2.03523
43.92	0.56754	2.20315	1.49091	2.46575
43.93	0.47971	1.69009	1.23636	2.1396
43.94	0.58105	1.73536	1.47273	1.9439
43.95	0.47971	2.02207	1.25455	2.23092
43.96	0.47971	1.91644	1.30909	1.99609
43.97	0.49322	2.24842	1.41818	1.91781
43.98	0.43917	1.76554	1.30909	1.83953
43.99	0.47295	1.73536	1.4	1.99609
44	0.49998	1.84099	1.58182	2.29615
44.01	0.49322	1.88626	1.36364	2.17873
44.02	0.43241	1.55428	1.07273	1.9439
44.03	0.39187	1.85608	1.27273	2.00913
44.04	0.40539	1.59955	1.41818	1.98304
44.05	0.39187	1.78063	1.27273	2.02218
44.06	0.3716	1.59955	1.25455	1.93085
44.07	0.39187	1.87117	1.2	1.87867
44.08	0.35809	1.96171	1.18182	1.95695
44.09	0.40539	1.72027	1.29091	2.17873
44.1	0.46619	1.81081	1.27273	1.9439
44.11	0.44592	1.69009	1.23636	1.55251
44.12	0.34458	1.79572	1.09091	1.9439
44.13	0.39863	2.02207	1.27273	1.93085
44.14	0.45944	1.91644	1.05455	1.59165
44.15	0.35133	1.65991	0.94545	1.73516
44.16	0.39863	1.64482	1.10909	1.74821
44.17	0.37836	1.85608	1.21818	1.68297
44.18	0.39187	1.81081	0.8	1.63079
44.19	0.3108	1.8259	1.07273	1.48728
44.2	0.33782	1.38829	0.87273	1.56556
44.21	0.27026	1.65991	1.01818	1.61774
44.22	0.2635	1.34302	0.85455	1.46119
44.23	0.2635	1.25248	0.89091	1.52642
44.24	0.28377	1.41847	0.90909	1.69602
44.25	0.29728	1.49392	1.12727	1.89172
44.26	0.33782	1.19212	0.98182	1.65688
44.27	0.25674	1.59955	1.10909	1.82648
44.28	0.3716	1.55428	0.76364	1.56556
44.29	0.34458	1.65991	1.21818	1.44814
44.3	0.39863	1.69009	0.98182	1.73516
44.31	0.33107	1.5241	0.8	1.47423
44.32	0.28377	1.31284	1.14545	1.46119
44.33	0.38512	1.38829	1	1.56556
44.34	0.27701	1.41847	0.87273	1.20026
44.35	0.2635	1.28266	1.21818	1.50033
44.36	0.24323	1.19212	1.03636	1.53947
44.37	0.29053	1.23739	0.98182	1.36986
44.38	0.27701	1.43356	1.05455	1.44814
44.39	0.33107	1.16194	0.87273	1.50033
44.4	0.25674	1.20721	0.89091	1.44814
44.41	0.32431	1.08648	0.81818	1.43509
44.42	0.33782	1.41847	0.70909	1.30463
44.43	0.21621	1.19212	1.03636	1.27854
44.44	0.40539	1.32793	0.70909	1.29159
44.45	0.3716	1.28266	0.87273	1.21331
44.46	0.28377	1.19212	0.87273	1.50033
44.47	0.25674	1.14685	0.8	1.43509
44.48	0.24323	1.17703	0.96364	1.20026
44.49	0.32431	1.40338	0.94545	1.16112
44.5	0.31755	1.35811	0.94545	1.46119
44.51	0.39187	1.04121	0.72727	1.409
44.52	0.31755	1.14685	0.8	1.25245
44.53	0.29728	0.92049	0.85455	1.27854
44.54	0.23648	1.13176	0.83636	1.6047
44.55	0.22972	1.23739	0.8	1.44814
44.56	0.29728	1.20721	0.87273	1.14808
44.57	0.2635	1.17703	0.83636	1.22635
44.58	0.28377	1.32793	0.72727	1.30463
44.59	0.2635	1.31284	0.74545	1.35682
44.6	0.29053	1.0714	0.65455	1.2394
44.61	0.24999	1.35811	0.61818	1.36986
44.62	0.22972	1.0563	0.72727	1.16112
44.63	0.21621	1.14685	0.85455	1.30463
44.64	0.22972	1.65991	0.85455	1.25245
44.65	0.27026	1.17703	0.65455	1.31768
44.66	0.16891	1.2223	0.74545	1.34377
44.67	0.22296	1.17703	0.85455	1.20026
44.68	0.24999	1.31284	0.72727	1.30463
44.69	0.20269	1.23739	0.65455	1.22635
44.7	0.13513	0.99594	0.83636	1.10894
44.71	0.22296	1.2223	0.52727	1.409
44.72	0.2635	1.14685	0.78182	1.0698
44.73	0.29053	1.23739	0.76364	0.96543
44.74	0.27026	1.25248	0.89091	1.22635
44.75	0.2635	1.13176	0.76364	1.34377
44.76	0.21621	1.13176	0.76364	1.30463
44.77	0.24999	1.17703	0.69091	1.21331
44.78	0.17567	1.26757	0.6	1.18721
44.79	0.19594	1.46374	0.70909	1.10894
44.8	0.19594	0.95067	0.69091	1.09589
44.81	0.21621	0.79977	0.76364	1.22635
44.82	0.21621	1.04121	0.78182	1.38291
44.83	0.24999	1.0563	0.72727	1.17417
44.84	0.20269	1.08648	0.69091	1.04371
44.85	0.29053	1.0563	0.81818	1.03066
44.86	0.24999	1.04121	0.69091	1.17417
44.87	0.18918	1.19212	0.89091	1.08284
44.88	0.18918	0.86013	0.67273	1.14808
44.89	0.20269	0.76959	0.61818	1.16112
44.9	0.18918	1.0714	0.85455	0.86106
44.91	0.2635	0.89031	0.67273	0.99152
44.92	0.2635	1.0563	0.6	1.08284
44.93	0.14864	0.99594	0.72727	1.0698
44.94	0.18918	1.0714	0.6	1.10894
44.95	0.24323	1.26757	0.74545	1.29159
44.96	0.19594	0.98085	0.67273	1.21331
44.97	0.09459	1.10158	0.69091	1.10894
44.98	0.18918	0.81486	0.78182	1.00457
44.99	0.23648	1.20721	0.65455	0.97847
45	0.20269	1.13176	0.54545	1.0698
45.01	0.16891	1.0714	0.69091	0.99152
45.02	0.20269	1.04121	0.56364	1.08284
45.03	0.27026	1.04121	0.94545	0.91324
45.04	0.20269	0.99594	0.89091	0.9002
45.05	0.16215	0.9054	0.76364	1.05675
45.06	0.18242	0.86013	0.6	1.01761
45.07	0.2635	0.96576	0.58182	1.03066
45.08	0.21621	1.13176	0.70909	1.16112
45.09	0.32431	1.50901	0.74545	1.13503
45.1	0.17567	1.14685	0.81818	1.10894
45.11	0.18242	1.02612	0.69091	0.88715
45.12	0.24999	1.2223	0.67273	1.0698
45.13	0.21621	1.02612	0.72727	1.30463
45.14	0.1554	1.0714	0.50909	1.03066
45.15	0.20945	0.99594	0.85455	0.95238
45.16	0.19594	0.92049	0.74545	0.95238
45.17	0.24323	1.13176	0.83636	0.93933
45.18	0.21621	1.13176	0.67273	1.01761
45.19	0.22296	1.10158	0.76364	0.99152
45.2	0.32431	0.96576	0.69091	0.97847
45.21	0.24323	0.84504	0.81818	1.25245
45.22	0.22296	0.96576	0.87273	1.13503
45.23	0.17567	1.0714	0.74545	1.09589
45.24	0.23648	1.02612	0.83636	1.27854
45.25	0.23648	0.95067	0.89091	1.22635
45.26	0.2635	0.93558	0.87273	1.05675
45.27	0.20945	1.11667	0.70909	1.0698
45.28	0.19594	1.02612	0.8	0.99152
45.29	0.24323	1.14685	0.6	1.00457
45.3	0.20945	0.89031	0.83636	1.14808
45.31	0.33782	1.11667	0.94545	1.08284
45.32	0.22972	0.87522	0.65455	1.09589
45.33	0.14864	0.9054	0.8	1.01761
45.34	0.24999	0.69414	0.76364	0.92629
45.35	0.28377	0.73941	0.6	0.93933
45.36	0.19594	0.87522	0.47273	0.96543
45.37	0.31755	0.84504	0.52727	1.08284
45.38	0.29053	0.89031	0.47273	0.86106
45.39	0.22972	0.67905	0.63636	0.99152
45.4	0.20269	0.81486	0.50909	0.80887
45.41	0.24999	0.78468	0.52727	0.8741
45.42	0.28377	0.95067	0.89091	0.9002
45.43	0.25674	0.86013	0.65455	0.86106
45.44	0.27701	1.01103	0.61818	0.73059
45.45	0.28377	0.99594	0.6	0.8741
45.46	0.12837	0.69414	0.41818	0.78278
45.47	0.16891	0.87522	0.67273	0.73059
45.48	0.22296	0.76959	0.49091	0.7045
45.49	0.13513	0.89031	0.58182	0.88715
45.5	0.12837	0.72432	0.43636	1.18721
45.51	0.17567	0.87522	0.85455	1.00457
45.52	0.20269	0.73941	0.63636	0.86106
45.53	0.18918	0.76959	0.52727	0.92629
45.54	0.18918	0.66396	0.70909	0.74364
45.55	0.20945	0.78468	0.67273	0.95238
45.56	0.22972	0.82995	0.6	0.76973
45.57	0.19594	0.9054	0.76364	0.8741
45.58	0.24323	0.84504	0.61818	0.88715
45.59	0.14189	0.95067	0.65455	0.80887
45.6	0.16891	0.67905	0.52727	0.86106
45.61	0.20269	0.86013	0.61818	0.88715
45.62	0.18242	0.7545	0.6	0.84801
45.63	0.16215	0.86013	0.69091	0.84801
45.64	0.19594	0.89031	0.63636	0.75669
45.65	0.18918	0.84504	0.52727	0.71755
45.66	0.16215	0.86013	0.47273	0.88715
45.67	0.16891	1.0714	0.56364	1.03066
45.68	0.18918	0.82995	0.63636	0.99152
45.69	0.21621	0.9054	0.56364	0.9002
45.7	0.16891	0.69414	0.81818	0.83496
45.71	0.12162	0.76959	0.58182	0.76973
45.72	0.17567	0.81486	0.63636	0.63927
45.73	0.22296	0.84504	0.6	0.91324
45.74	0.19594	0.86013	0.56364	0.9002
45.75	0.20945	0.84504	0.50909	0.82192
45.76	0.1554	0.87522	0.50909	0.75669
45.77	0.22972	0.66396	0.54545	0.91324
45.78	0.18242	0.78468	0.61818	0.66536
45.79	0.18918	0.9054	0.6	0.7045
45.8	0.22972	0.89031	0.49091	0.7045
45.81	0.18918	0.72432	0.54545	0.78278
45.82	0.20945	0.93558	0.63636	0.74364
45.83	0.20269	0.84504	0.6	0.66536
45.84	0.22296	0.61869	0.63636	0.69145
45.85	0.16891	0.92049	0.50909	0.73059
45.86	0.24999	0.70923	0.43636	0.66536
45.87	0.22296	0.99594	0.54545	0.83496
45.88	0.12162	0.70923	0.61818	0.80887
45.89	0.16215	0.78468	0.47273	0.78278
45.9	0.16891	0.78468	0.54545	0.83496
45.91	0.18242	0.7545	0.72727	0.97847
45.92	0.21621	0.46779	0.58182	0.97847
45.93	0.20269	0.78468	0.58182	0.75669
45.94	0.23648	0.49797	0.52727	0.71755
45.95	0.1554	0.66396	0.6	0.79583
45.96	0.12837	0.61869	0.41818	0.65232
45.97	0.17567	0.81486	0.54545	0.67841
45.98	0.14864	0.67905	0.56364	0.57404
45.99	0.16215	0.79977	0.47273	0.62622
46	0.16215	0.89031	0.67273	0.83496
46.01	0.18918	0.61869	0.41818	0.92629
46.02	0.16215	0.70923	0.56364	0.79583
46.03	0.12837	0.72432	0.61818	0.84801
46.04	0.22972	0.82995	0.56364	0.76973
46.05	0.16891	0.6036	0.65455	0.76973
46.06	0.14864	0.6036	0.52727	0.61318
46.07	0.11486	0.73941	0.58182	0.82192
46.08	0.18918	0.78468	0.54545	0.65232
46.09	0.12837	0.61869	0.65455	0.84801
46.1	0.16215	0.69414	0.6	0.86106
46.11	0.20269	0.78468	0.58182	0.66536
46.12	0.14864	0.84504	0.58182	0.78278
46.13	0.20269	0.72432	0.41818	0.82192
46.14	0.23648	0.81486	0.52727	1.10894
46.15	0.11486	0.72432	0.6	0.84801
46.16	0.16891	0.78468	0.61818	0.88715
46.17	0.2635	0.70923	0.52727	0.76973
46.18	0.20945	0.70923	0.49091	0.74364
46.19	0.1554	0.66396	0.63636	0.57404
46.2	0.20269	0.64887	0.65455	0.49576
46.21	0.16891	0.64887	0.58182	0.75669
46.22	0.13513	0.82995	0.47273	0.66536
46.23	0.19594	0.79977	0.49091	0.60013
46.24	0.14864	0.76959	0.56364	0.67841
46.25	0.14189	0.84504	0.61818	0.66536
46.26	0.18242	0.7545	0.58182	0.62622
46.27	0.13513	0.81486	0.58182	0.66536
46.28	0.14864	0.70923	0.52727	0.84801
46.29	0.14864	0.69414	0.50909	0.75669
46.3	0.20269	0.70923	0.52727	0.66536
46.31	0.11486	0.96576	0.49091	0.78278
46.32	0.16215	0.6036	0.43636	0.65232
46.33	0.18918	0.82995	0.61818	0.50881
46.34	0.18242	0.79977	0.6	0.65232
46.35	0.22972	0.73941	0.70909	0.67841
46.36	0.16215	0.63378	0.41818	0.5349
46.37	0.14189	0.4527	0.56364	0.7045
46.38	0.16891	0.72432	0.43636	0.58708
46.39	0.13513	0.86013	0.65455	0.54795
46.4	0.14189	1.01103	0.54545	0.73059
46.41	0.14864	0.76959	0.50909	0.75669
46.42	0.13513	0.81486	0.56364	0.9002
46.43	0.17567	0.61869	0.56364	0.66536
46.44	0.11486	0.69414	0.45455	0.7045
46.45	0.13513	0.48288	0.61818	0.75669
46.46	0.17567	0.7545	0.54545	0.7045
46.47	0.14864	0.61869	0.58182	0.74364
46.48	0.14864	0.76959	0.58182	0.60013
46.49	0.1081	0.64887	0.38182	0.73059
46.5	0.14189	0.76959	0.41818	0.74364
46.51	0.10135	0.61869	0.54545	0.46967
46.52	0.16215	0.7545	0.54545	0.63927
46.53	0.12837	0.87522	0.47273	0.7045
46.54	0.14189	0.9054	0.4	0.9002
46.55	0.1554	0.66396	0.61818	0.84801
46.56	0.20945	0.6036	0.47273	0.63927
46.57	0.16215	0.81486	0.54545	0.75669
46.58	0.14864	0.72432	0.63636	0.58708
46.59	0.18918	0.69414	0.52727	0.61318
46.6	0.18918	0.7545	0.38182	0.80887
46.61	0.17567	0.48288	0.50909	0.71755
46.62	0.14864	0.66396	0.58182	0.73059
46.63	0.17567	0.66396	0.50909	0.82192
46.64	0.16215	0.73941	0.4	0.63927
46.65	0.17567	0.55833	0.47273	0.74364
46.66	0.18918	0.67905	0.65455	0.65232
46.67	0.16215	0.58851	0.67273	0.63927
46.68	0.16891	0.55833	0.52727	0.66536
46.69	0.19594	0.9054	0.34545	0.71755
46.7	0.16891	0.72432	0.45455	0.52185
46.71	0.22296	0.67905	0.47273	0.58708
46.72	0.18918	0.76959	0.45455	0.48271
46.73	0.18918	0.79977	0.67273	0.67841
46.74	0.18242	0.7545	0.41818	0.61318
46.75	0.14864	0.73941	0.54545	0.66536
46.76	0.16891	0.67905	0.65455	0.41748
46.77	0.08783	0.72432	0.50909	0.73059
46.78	0.13513	0.82995	0.50909	0.79583
46.79	0.09459	0.66396	0.50909	0.54795
46.8	0.13513	0.82995	0.8	0.75669
46.81	0.14189	0.79977	0.47273	0.67841
46.82	0.20269	0.79977	0.58182	0.56099
46.83	0.1554	0.7545	0.45455	0.57404
46.84	0.14864	0.79977	0.61818	0.74364
46.85	0.19594	0.70923	0.49091	0.88715
46.86	0.13513	0.69414	0.49091	0.65232
46.87	0.17567	0.72432	0.65455	0.48271
46.88	0.14864	0.84504	0.4	0.60013
46.89	0.10135	0.86013	0.58182	0.61318
46.9	0.17567	0.79977	0.67273	0.93933
46.91	0.20945	0.7545	0.4	0.71755
46.92	0.18242	0.67905	0.49091	0.61318
46.93	0.16891	0.66396	0.49091	0.65232
46.94	0.18918	0.70923	0.74545	0.63927
46.95	0.12162	0.64887	0.49091	0.80887
46.96	0.12162	0.6036	0.47273	0.73059
46.97	0.16215	0.49797	0.4	0.63927
46.98	0.14189	0.58851	0.61818	0.73059
46.99	0.12837	0.6036	0.56364	0.63927
47	0.12837	0.73941	0.45455	0.71755
47.01	0.14189	0.73941	0.47273	0.67841
47.02	0.21621	0.63378	0.45455	0.67841
47.03	0.16891	0.64887	0.63636	0.78278
47.04	0.18918	0.57342	0.61818	0.63927
47.05	0.14189	0.78468	0.54545	0.7045
47.06	0.14189	0.66396	0.47273	0.7045
47.07	0.1554	0.63378	0.65455	0.54795
47.08	0.1554	0.57342	0.69091	0.60013
47.09	0.12837	0.70923	0.65455	0.62622
47.1	0.1554	0.66396	0.49091	0.62622
47.11	0.22972	0.69414	0.56364	0.5349
47.12	0.16891	0.72432	0.61818	0.73059
47.13	0.21621	0.58851	0.49091	0.7045
47.14	0.16215	0.58851	0.52727	0.78278
47.15	0.16891	0.54324	0.50909	0.56099
47.16	0.13513	0.57342	0.52727	0.56099
47.17	0.1554	0.46779	0.52727	0.62622
47.18	0.20269	0.63378	0.54545	0.5349
47.19	0.22296	0.61869	0.50909	0.62622
47.2	0.10135	0.81486	0.58182	0.76973
47.21	0.12837	0.72432	0.56364	0.62622
47.22	0.1554	0.6036	0.6	0.7045
47.23	0.11486	0.54324	0.67273	0.50881
47.24	0.16215	0.58851	0.6	0.71755
47.25	0.14189	0.61869	0.4	0.62622
47.26	0.17567	0.72432	0.38182	0.58708
47.27	0.19594	0.82995	0.61818	0.71755
47.28	0.16891	0.48288	0.61818	0.63927
47.29	0.12837	0.79977	0.69091	0.71755
47.3	0.16215	0.87522	0.52727	0.60013
47.31	0.17567	0.67905	0.43636	0.79583
47.32	0.14189	0.72432	0.47273	0.66536
47.33	0.20945	0.79977	0.41818	0.82192
47.34	0.17567	0.86013	0.54545	0.7045
47.35	0.16891	0.82995	0.69091	0.74364
47.36	0.20269	0.73941	0.38182	0.56099
47.37	0.16891	0.70923	0.54545	0.7045
47.38	0.13513	0.52815	0.58182	0.65232
47.39	0.20269	0.73941	0.72727	0.71755
47.4	0.17567	0.57342	0.50909	0.58708
47.41	0.16215	0.76959	0.56364	0.48271
47.42	0.16215	0.54324	0.54545	0.60013
47.43	0.18918	0.58851	0.50909	0.61318
47.44	0.20269	0.70923	0.54545	0.57404
47.45	0.09459	0.61869	0.72727	0.74364
47.46	0.12162	0.61869	0.41818	0.75669
47.47	0.12837	0.67905	0.56364	0.54795
47.48	0.16891	0.69414	0.41818	0.45662
47.49	0.17567	0.86013	0.50909	0.78278
47.5	0.11486	0.84504	0.54545	0.48271
47.51	0.16215	0.6036	0.4	0.50881
47.52	0.14864	0.61869	0.43636	0.63927
47.53	0.22972	0.58851	0.38182	0.67841
47.54	0.18242	0.64887	0.49091	0.65232
47.55	0.16891	0.73941	0.6	0.5349
47.56	0.1554	0.63378	0.50909	0.65232
47.57	0.09459	0.66396	0.63636	0.69145
47.58	0.14189	0.48288	0.49091	0.62622
47.59	0.20945	0.7545	0.41818	0.57404
47.6	0.1081	0.78468	0.54545	0.65232
47.61	0.18242	0.73941	0.43636	0.48271
47.62	0.13513	0.57342	0.56364	0.61318
47.63	0.17567	0.79977	0.63636	0.45662
47.64	0.13513	0.66396	0.63636	0.5349
47.65	0.16891	0.66396	0.74545	0.48271
47.66	0.1081	0.78468	0.58182	0.26093
47.67	0.19594	0.64887	0.6	0.60013
47.68	0.18242	0.7545	0.6	0.80887
47.69	0.14189	0.92049	0.50909	0.60013
47.7	0.16891	0.64887	0.27273	0.58708
47.71	0.10135	0.64887	0.50909	0.60013
47.72	0.14864	0.4527	0.61818	0.54795
47.73	0.1554	0.52815	0.43636	0.78278
47.74	0.16215	0.57342	0.52727	0.63927
47.75	0.10135	0.79977	0.49091	0.58708
47.76	0.1081	0.70923	0.43636	0.7045
47.77	0.14864	0.81486	0.41818	0.73059
47.78	0.12162	0.63378	0.70909	0.65232
47.79	0.24999	0.72432	0.56364	0.61318
47.8	0.13513	0.89031	0.29091	0.7045
47.81	0.14864	0.87522	0.49091	0.54795
47.82	0.19594	0.72432	0.70909	0.73059
47.83	0.14189	0.73941	0.50909	0.75669
47.84	0.18242	0.79977	0.61818	0.76973
47.85	0.20945	0.78468	0.52727	0.7045
47.86	0.13513	0.64887	0.70909	0.69145
47.87	0.18918	0.89031	0.50909	0.7045
47.88	0.16891	0.67905	0.6	0.57404
47.89	0.23648	0.76959	0.76364	0.65232
47.9	0.17567	0.76959	0.72727	0.56099
47.91	0.20945	0.84504	0.6	0.48271
47.92	0.14189	0.93558	0.69091	0.54795
47.93	0.18918	0.87522	0.65455	0.79583
47.94	0.17567	0.95067	0.54545	0.75669
47.95	0.14864	0.99594	0.61818	0.54795
47.96	0.14189	1.17703	0.63636	0.78278
47.97	0.14189	1.28266	0.65455	0.7045
47.98	0.19594	1.14685	0.78182	0.71755
47.99	0.2635	1.08648	0.63636	0.66536
48	0.12162	1.46374	0.76364	0.80887
48.01	0.18918	1.34302	0.87273	0.95238
48.02	0.16891	1.19212	0.70909	0.96543
48.03	0.2635	1.64482	0.98182	0.97847
48.04	0.23648	1.28266	0.81818	1.14808
48.05	0.24999	1.5241	0.83636	0.91324
48.06	0.25674	1.40338	0.74545	0.86106
48.07	0.21621	1.87117	0.85455	0.92629
48.08	0.17567	1.3732	1.07273	1.10894
48.09	0.31755	1.40338	0.87273	1.21331
48.1	0.36485	1.47883	1.16364	0.95238
48.11	0.36485	1.28266	1.18182	1.17417
48.12	0.35809	1.16194	0.83636	1.16112
48.13	0.29728	1.17703	0.87273	1.17417
48.14	0.35133	1.14685	1.14545	1.26549
48.15	0.3716	1.47883	0.63636	1.29159
48.16	0.42566	1.28266	1.21818	1.48728
48.17	0.39863	1.17703	1.18182	1.44814
48.18	0.39187	1.2223	0.98182	1.43509
48.19	0.38512	1.01103	0.90909	1.36986
48.2	0.37836	0.96576	1.10909	1.44814
48.21	0.27701	0.73941	1	1.03066
48.22	0.27701	0.89031	0.78182	1.44814
48.23	0.37836	0.66396	0.65455	1.09589
48.24	0.29053	0.89031	0.67273	1.14808
48.25	0.34458	0.82995	0.72727	1.25245
48.26	0.31755	0.79977	0.85455	0.92629
48.27	0.35809	0.66396	0.76364	1.00457
48.28	0.32431	0.55833	0.61818	1.14808
48.29	0.22972	0.81486	0.76364	1.09589
48.3	0.16215	0.87522	0.74545	0.73059
48.31	0.18918	0.78468	0.63636	0.88715
48.32	0.20269	0.95067	0.58182	0.83496
48.33	0.21621	0.73941	0.65455	0.93933
48.34	0.18918	0.79977	0.8	0.91324
48.35	0.18242	0.98085	0.76364	0.9002
48.36	0.18918	0.89031	0.56364	0.66536
48.37	0.20269	0.81486	0.50909	0.75669
48.38	0.16215	0.64887	0.58182	0.82192
48.39	0.19594	0.82995	0.85455	0.99152
48.4	0.24323	0.66396	0.49091	0.73059
48.41	0.16215	0.76959	0.72727	0.86106
48.42	0.14864	0.92049	0.63636	0.83496
48.43	0.16891	0.78468	0.89091	0.83496
48.44	0.20945	0.92049	0.72727	0.58708
48.45	0.17567	0.64887	0.56364	0.86106
48.46	0.25674	0.63378	0.63636	0.78278
48.47	0.10135	0.87522	0.54545	0.8741
48.48	0.20945	0.76959	0.74545	0.61318
48.49	0.21621	0.92049	0.69091	0.74364
48.5	0.27026	0.69414	0.63636	0.82192
48.51	0.29053	0.66396	0.83636	0.83496
48.52	0.22972	0.61869	0.56364	0.80887
48.53	0.18918	0.76959	0.70909	0.83496
48.54	0.17567	0.76959	0.56364	0.73059
48.55	0.20945	0.82995	0.54545	0.67841
48.56	0.20945	0.84504	0.74545	0.66536
48.57	0.25674	0.61869	0.70909	0.76973
48.58	0.16215	0.7545	0.65455	0.60013
48.59	0.18918	0.84504	0.74545	0.67841
48.6	0.18918	0.63378	0.6	1.01761
48.61	0.20269	0.55833	0.69091	0.73059
48.62	0.20269	0.73941	0.78182	0.66536
48.63	0.24323	0.64887	0.76364	0.84801
48.64	0.14189	0.67905	0.65455	0.67841
48.65	0.21621	0.58851	0.74545	0.76973
48.66	0.25674	0.58851	0.69091	0.82192
48.67	0.28377	0.52815	0.69091	0.74364
48.68	0.21621	0.76959	0.56364	0.63927
48.69	0.16215	0.82995	0.58182	0.80887
48.7	0.18918	0.76959	0.63636	0.79583
48.71	0.16215	0.99594	0.70909	0.57404
48.72	0.14864	0.76959	0.67273	0.65232
48.73	0.16891	0.48288	0.63636	0.76973
48.74	0.22296	0.72432	0.61818	0.7045
48.75	0.20269	0.82995	0.58182	0.7045
48.76	0.20945	0.84504	0.50909	0.57404
48.77	0.16215	0.76959	0.50909	0.58708
48.78	0.14864	0.70923	0.63636	0.66536
48.79	0.20269	0.61869	0.47273	0.65232
48.8	0.22972	0.70923	0.45455	0.57404
48.81	0.20945	0.64887	0.49091	0.62622
48.82	0.22972	0.72432	0.54545	0.52185
48.83	0.23648	0.78468	0.58182	0.71755
48.84	0.24323	0.81486	0.69091	0.79583
48.85	0.22296	0.96576	0.6	0.88715
48.86	0.22972	0.6036	0.6	0.61318
48.87	0.1554	0.40743	0.63636	0.61318
48.88	0.24999	0.70923	0.52727	0.71755
48.89	0.10135	0.58851	0.58182	0.69145
48.9	0.14864	0.63378	0.63636	0.60013
48.91	0.16891	0.70923	0.72727	0.84801
48.92	0.20269	0.7545	0.63636	0.76973
48.93	0.16215	0.66396	0.49091	0.57404
48.94	0.12162	0.9054	0.56364	0.58708
48.95	0.17567	0.76959	0.54545	0.63927
48.96	0.19594	1.01103	0.36364	0.75669
48.97	0.21621	0.61869	0.50909	0.80887
48.98	0.16891	0.89031	0.69091	0.71755
48.99	0.20269	0.63378	0.50909	0.73059
49	0.17567	0.7545	0.56364	0.78278
49.01	0.21621	0.73941	0.65455	0.49576
49.02	0.19594	0.66396	0.38182	0.62622
49.03	0.20269	0.79977	0.69091	0.84801
49.04	0.18918	0.72432	0.67273	0.71755
49.05	0.23648	0.66396	0.83636	0.74364
49.06	0.18242	0.98085	0.56364	0.78278
49.07	0.24323	0.7545	0.54545	0.63927
49.08	0.22296	0.87522	0.6	0.65232
49.09	0.19594	0.70923	0.67273	0.58708
49.1	0.18242	0.82995	0.58182	0.83496
49.11	0.12837	0.9054	0.65455	0.7045
49.12	0.22972	0.70923	0.63636	0.74364
49.13	0.23648	0.7545	0.72727	0.7045
49.14	0.23648	0.67905	0.63636	0.66536
49.15	0.20269	0.7545	0.54545	0.78278
49.16	0.23648	0.82995	0.67273	0.60013
49.17	0.20945	0.95067	0.76364	0.62622
49.18	0.22296	0.61869	0.56364	0.5349
49.19	0.16215	0.55833	0.56364	0.7045
49.2	0.18242	0.69414	0.58182	0.8741
49.21	0.19594	0.73941	0.74545	0.63927
49.22	0.1554	0.67905	0.74545	0.79583
49.23	0.22972	0.98085	0.81818	0.76973
49.24	0.1554	0.96576	0.65455	0.83496
49.25	0.18918	0.84504	0.56364	0.79583
49.26	0.18918	0.82995	0.87273	0.76973
49.27	0.18918	1.11667	0.69091	0.61318
49.28	0.18918	0.87522	0.72727	0.78278
49.29	0.20269	0.99594	0.41818	0.91324
49.3	0.20269	0.73941	0.58182	0.97847
49.31	0.2635	0.86013	0.65455	0.83496
49.32	0.18242	0.70923	0.65455	0.73059
49.33	0.20945	0.89031	0.50909	0.74364
49.34	0.24999	0.78468	0.58182	0.65232
49.35	0.3108	0.73941	0.72727	0.86106
49.36	0.27026	0.92049	0.6	0.69145
49.37	0.17567	0.79977	0.67273	0.65232
49.38	0.22972	0.93558	0.69091	0.67841
49.39	0.3108	1.02612	0.67273	0.63927
49.4	0.27026	0.95067	0.52727	0.69145
49.41	0.24323	0.81486	0.58182	0.62622
49.42	0.22972	0.82995	0.61818	0.88715
49.43	0.14864	0.99594	0.58182	0.83496
49.44	0.24999	0.96576	0.87273	0.7045
49.45	0.20945	0.82995	0.67273	0.78278
49.46	0.1554	0.92049	0.65455	0.78278
49.47	0.23648	0.84504	0.67273	0.79583
49.48	0.23648	0.78468	0.65455	0.96543
49.49	0.16891	0.82995	0.74545	0.86106
49.5	0.2635	1.01103	0.72727	0.95238
49.51	0.23648	0.79977	0.74545	0.8741
49.52	0.19594	0.96576	0.6	0.84801
49.53	0.22972	1.0563	0.50909	0.88715
49.54	0.27701	1.01103	0.78182	0.9002
49.55	0.25674	1.10158	0.83636	0.84801
49.56	0.17567	1.2223	0.90909	0.84801
49.57	0.27026	0.96576	1.01818	0.97847
49.58	0.22972	1.17703	0.70909	0.92629
49.59	0.22972	1.14685	0.72727	0.96543
49.6	0.32431	1.13176	0.67273	1.09589
49.61	0.29053	1.0563	0.63636	0.92629
49.62	0.16891	0.95067	0.87273	0.83496
49.63	0.22296	1.04121	0.65455	0.80887
49.64	0.34458	1.04121	0.69091	1.0698
49.65	0.28377	0.92049	0.72727	1.04371
49.66	0.24999	1.14685	0.69091	0.8741
49.67	0.17567	0.99594	0.63636	1.13503
49.68	0.24323	1.0714	0.70909	0.88715
49.69	0.19594	1.35811	0.67273	0.99152
49.7	0.33782	1.31284	0.69091	1.05675
49.71	0.27701	1.08648	0.94545	0.91324
49.72	0.28377	1.20721	0.87273	1.04371
49.73	0.32431	1.17703	0.81818	1.0698
49.74	0.27026	1.35811	0.76364	1.05675
49.75	0.29053	1.35811	0.67273	1.13503
49.76	0.34458	1.32793	0.78182	0.99152
49.77	0.27026	1.23739	0.94545	1.18721
49.78	0.3716	1.17703	1	1.10894
49.79	0.31755	1.49392	0.98182	1.09589
49.8	0.27701	1.40338	0.85455	0.93933
49.81	0.36485	1.43356	1.07273	0.86106
49.82	0.32431	1.26757	0.76364	1.17417
49.83	0.39863	1.53919	0.81818	1.04371
49.84	0.38512	1.49392	0.83636	1.21331
49.85	0.33782	1.55428	1.05455	1.05675
49.86	0.39863	1.69009	1.10909	1.25245
49.87	0.45944	1.9768	1.21818	1.22635
49.88	0.40539	1.88626	0.83636	1.26549
49.89	0.3716	1.76554	1.07273	1.00457
49.9	0.36485	1.88626	0.98182	1.30463
49.91	0.39863	2.11261	1.09091	1.29159
49.92	0.43917	2.26351	1.05455	1.36986
49.93	0.49322	2.56531	1.03636	1.30463
49.94	0.45944	2.55022	1.41818	1.48728
49.95	0.35809	2.68603	1.09091	1.44814
49.96	0.37836	2.80675	1.43636	1.56556
49.97	0.42566	3.27455	1.29091	1.76125
[truncated: 2,003 more rows]
[truncated: 13 more columns]

## Sheet: Figure 4
Source data-Figure 4a						Source data-Figure 4b						Source data-Figure 4c				Source data-Figure 4d				Source data-Figure 4e						Source data-Figure 4f				Source data-Figure 4g
Current density (mA cm-2)	CO FE (%)	error bar	H2 FE (%)	error bar		Current density (mA cm-2)	CO FE (%)	error bar	H2 FE (%)	error bar		Current density (mA cm-2)	cell voltage (CO2RR+NIOR)	cell voltage (CO2RR+OER)		Current density (mA cm-2)	overpotential (mV) (NIOR)	overpotential (mV) (OER)		Current density (mA cm-2)	CO FE (%)	error bar	H2 FE (%)	error bar		Current density (mA cm-2)	cell voltage (CO2RR+NIOR)	cell voltage (CO2RR+OER)		Capacity (mAh)	cell voltage (20 mA)	Capacity (mAh)	cell voltage (50 mA)
20	70.5617	2.07534	24.4084	0.71789		20	65.4979	1.92641	28.5578	0.83994		20	1.82	2.01		20	40	330		20	87.8145	2.19536	10.2	-3.00958		20	1.9	2.1		0.00222	1.6	0.00278	1.368
50	71.2995	2.09705	22.7047	0.66779		50	71.2995	2.09705	27.7133	0.8151		50	2.15	2.32		50	180	470		50	93.8461	2.34615	5.1	-0.84996		50	2.17	2.34		0.00444	1.6	0.00556	1.591
70	73.1482	2.15142	21.863	0.64303		70	72.4508	2.13091	27.2258	0.80076		70	2.3	2.5		70	230	540		70	94.7791	2.36948	5.2	-1.40483		70	2.3	2.5		0.00667	1.601	0.00833	1.669
100	75.5573	2.22227	19.8709	0.58444		100	74.5857	2.1937	23.3955	0.6881		100	2.47	2.67		100	270	590		100	94.3349	2.35837	5.6	-1.58824		100	2.47	2.64		0.00889	1.601	0.01111	1.687
120	76.3929	2.24685	19.6122	0.57683		120	76.3929	2.24685	22.7141	0.66806		120	2.59	2.76		120	310	610		120	95.1	2.3132	4	-0.67233		120	2.53	2.72		0.01111	1.601	0.01389	1.695
150	81.8955	2.40869	17.6717	0.51976		150	77.3866	2.27608	22.0554	0.64869		150	2.72	2.89		150	350	640		150	95.3278	2.3832	4.2	-0.67233		150	2.61	2.81		0.01333	1.602	0.01667	1.7
200	78.5075	2.30904	18.1306	0.53325		200	76.3463	2.24548	19.2729	0.56685		200	2.91	3.06		200	390	670		200	94.9945	2.37486	4.3	-0.60984		200	2.81	3.01		0.01556	1.602	0.01944	1.704
250	76.4747	2.24926	20.2287	0.59496		250	72.5694	2.13439	20.4074	0.60022		250	3.1	3.25		250	430	710		250	84.2432	2.10608	12	-3.06857		250	3.01	3.24		0.01778	1.602	0.02222	1.708
																														0.02	1.602	0.025	1.711
																														0.02222	1.602	0.02778	1.713
																														0.02444	1.602	0.03056	1.716
																														0.02667	1.603	0.03333	1.719
																														0.02889	1.603	0.03611	1.719
																														0.03111	1.603	0.03889	1.722
																														0.03333	1.603	0.04167	1.727
																														0.03556	1.603	0.04444	1.731
																														0.03778	1.603	0.04722	1.734
																														0.04	1.603	0.05	1.738
																														0.04222	1.603	0.05278	1.741
																														0.04444	1.602	0.05556	1.745
																														0.04667	1.602	0.05833	1.748
																														0.04889	1.602	0.06111	1.752
																														0.05111	1.601	0.06389	1.755
																														0.05333	1.601	0.06667	1.759
																														0.05556	1.601	0.06944	1.763
																														0.05778	1.601	0.07222	1.768
																														0.06	1.601	0.075	1.772
																														0.06222	1.601	0.07778	1.777
																														0.06444	1.601	0.08056	1.782
																														0.06667	1.601	0.08333	1.786
																														0.06889	1.601	0.08611	1.792
																														0.07111	1.601	0.08889	1.797
																														0.07333	1.601	0.09167	1.803
																														0.07556	1.601	0.09444	1.809
																														0.07778	1.601	0.09722	1.815
																														0.08	1.601	0.1	1.821
																														0.08222	1.601	0.10278	1.828
																														0.08444	1.601	0.10556	1.835
																														0.08667	1.601	0.10833	1.842
																														0.08889	1.601	0.11111	1.849
																														0.09111	1.602	0.11389	1.857
																														0.09333	1.602	0.11667	1.864
																														0.09556	1.602	0.11944	1.871
																														0.09778	1.602	0.12222	1.878
																														0.1	1.602	0.125	1.885
																														0.10222	1.603	0.12778	1.892
																														0.10444	1.604	0.13056	1.898
																														0.10667	1.605	0.13333	1.903
																														0.10889	1.604	0.13611	1.908
																														0.11111	1.605	0.13889	1.913
																														0.11333	1.605	0.14167	1.917
																														0.11556	1.606	0.14444	1.921
																														0.11778	1.606	0.14722	1.924
																														0.12	1.604	0.15	1.927
																														0.12222	1.605	0.15278	1.93
																														0.12444	1.606	0.15556	1.933
																														0.12667	1.607	0.15833	1.935
																														0.12889	1.608	0.16111	1.937
																														0.13111	1.608	0.16389	1.939
																														0.13333	1.608	0.16667	1.94
																														0.13556	1.609	0.16944	1.942
																														0.13778	1.61	0.17222	1.943
																														0.14	1.611	0.175	1.944
																														0.14222	1.611	0.17778	1.945
																														0.14444	1.612	0.18056	1.946
																														0.14667	1.612	0.18333	1.947
																														0.14889	1.613	0.18611	1.947
																														0.15111	1.613	0.18889	1.948
																														0.15333	1.613	0.19167	1.949
																														0.15556	1.614	0.19444	1.951
																														0.15778	1.614	0.19722	1.952
																														0.16	1.614	0.2	1.953
																														0.16222	1.615	0.20278	1.954
																														0.16444	1.615	0.20556	1.954
																														0.16667	1.615	0.20833	1.955
																														0.16889	1.616	0.21111	1.956
																														0.17111	1.616	0.21389	1.957
																														0.17333	1.616	0.21667	1.958
																														0.17556	1.616	0.21944	1.959
																														0.17778	1.615	0.22222	1.96
																														0.18	1.615	0.225	1.961
																														0.18222	1.616	0.22778	1.962
																														0.18444	1.615	0.23056	1.963
																														0.18667	1.614	0.23333	1.964
																														0.18889	1.614	0.23611	1.965
																														0.19111	1.614	0.23889	1.966
																														0.19333	1.615	0.24167	1.967
																														0.19556	1.614	0.24444	1.967
																														0.19778	1.614	0.24722	1.968
																														0.2	1.614	0.25	1.968
																														0.20222	1.614	0.25278	1.969
																														0.20444	1.615	0.25556	1.97
																														0.20667	1.614	0.25833	1.971
																														0.20889	1.614	0.26111	1.971
																														0.21111	1.614	0.26389	1.972
																														0.21333	1.614	0.26667	1.972
																														0.21556	1.615	0.26944	1.973
																														0.21778	1.615	0.27222	1.974
																														0.22	1.615	0.275	1.975
																														0.22222	1.615	0.27778	1.975
																														0.22444	1.616	0.28056	1.976
																														0.22667	1.616	0.28333	1.977
																														0.22889	1.616	0.28611	1.977
																														0.23111	1.616	0.28889	1.978
																														0.23333	1.616	0.29167	1.979
																														0.23556	1.616	0.29444	1.979
																														0.23778	1.617	0.29722	1.98
																														0.24	1.617	0.3	1.98
																														0.24222	1.617	0.30278	1.98
																														0.24444	1.617	0.30556	1.981
																														0.24667	1.617	0.30833	1.981
																														0.24889	1.617	0.31111	1.982
																														0.25111	1.617	0.31389	1.982
																														0.25333	1.616	0.31667	1.983
																														0.25556	1.616	0.31944	1.983
																														0.25778	1.616	0.32222	1.983
																														0.26	1.616	0.325	1.984
																														0.26222	1.616	0.32778	1.984
																														0.26444	1.616	0.33056	1.984
																														0.26667	1.616	0.33333	1.985
																														0.26889	1.616	0.33611	1.985
																														0.27111	1.617	0.33889	1.984
																														0.27333	1.617	0.34167	1.984
																														0.27556	1.617	0.34444	1.983
																														0.27778	1.617	0.34722	1.983
																														0.28	1.617	0.35	1.983
																														0.28222	1.618	0.35278	1.985
																														0.28444	1.618	0.35556	1.986
																														0.28667	1.618	0.35833	1.987
																														0.28889	1.618	0.36111	1.988
																														0.29111	1.618	0.36389	1.989
																														0.29333	1.619	0.36667	1.989
																														0.29556	1.619	0.36944	1.989
																														0.29778	1.619	0.37222	1.988
																														0.3	1.62	0.375	1.988
																														0.30222	1.62	0.37778	1.988
																														0.30444	1.621	0.38056	1.988
																														0.30667	1.621	0.38333	1.989
																														0.30889	1.62	0.38611	1.99
																														0.31111	1.62	0.38889	1.99
																														0.31333	1.62	0.39167	1.99
																														0.31556	1.621	0.39444	1.99
																														0.31778	1.622	0.39722	1.991
																														0.32	1.622	0.4	1.992
																														0.32222	1.622	0.40278	1.991
																														0.32444	1.622	0.40556	1.991
																														0.32667	1.624	0.40833	1.992
																														0.32889	1.625	0.41111	1.992
																														0.33111	1.626	0.41389	1.992
																														0.33333	1.626	0.41667	1.992
																														0.33556	1.627	0.41944	1.993
																														0.33778	1.629	0.42222	1.993
																														0.34	1.631	0.425	1.994
																														0.34222	1.631	0.42778	1.994
																														0.34444	1.632	0.43056	1.995
																														0.34667	1.633	0.43333	1.996
																														0.34889	1.634	0.43611	1.996
																														0.35111	1.635	0.43889	1.996
																														0.35333	1.636	0.44167	1.997
																														0.35556	1.636	0.44444	1.997
																														0.35778	1.637	0.44722	1.997
																														0.36	1.638	0.45	1.997
																														0.36222	1.639	0.45278	1.997
																														0.36444	1.639	0.45556	1.998
																														0.36667	1.64	0.45833	1.998
																														0.36889	1.641	0.46111	1.998
																														0.37111	1.643	0.46389	1.998
																														0.37333	1.644	0.46667	1.999
																														0.37556	1.645	0.46944	1.999
																														0.37778	1.645	0.47222	1.999
																														0.38	1.646	0.475	1.999
																														0.38222	1.647	0.47778	2
																														0.38444	1.648	0.48056	2
																														0.38667	1.648	0.48333	2
																														0.38889	1.649	0.48611	2
																														0.39111	1.649	0.48889	2.001
																														0.39333	1.651	0.49167	2.001
																														0.39556	1.651	0.49444	2.001
																														0.39778	1.652	0.49722	2.001
																														0.4	1.652	0.5	2.001
																														0.40222	1.653	0.50278	2.002
																														0.40444	1.655	0.50556	2.002
																														0.40667	1.655	0.50833	2.002
																														0.40889	1.656	0.51111	2.002
																														0.41111	1.656	0.51389	2.002
																														0.41333	1.657	0.51667	2.003
																														0.41556	1.658	0.51944	2.003
																														0.41778	1.659	0.52222	2.003
																														0.42	1.659	0.525	2.003
																														0.42222	1.66	0.52778	2.003
																														0.42444	1.66	0.53056	2.003
																														0.42667	1.661	0.53333	2.004
																														0.42889	1.662	0.53611	2.004
																														0.43111	1.662	0.53889	2.004
																														0.43333	1.663	0.54167	2.003
																														0.43556	1.663	0.54444	2.003
																														0.43778	1.664	0.54722	2.004
																														0.44	1.665	0.55	2.004
																														0.44222	1.665	0.55278	2.005
																														0.44444	1.665	0.55556	2.005
																														0.44667	1.666	0.55833	2.005
																														0.44889	1.667	0.56111	2.006
																														0.45111	1.667	0.56389	2.006
																														0.45333	1.668	0.56667	2.007
																														0.45556	1.668	0.56944	2.007
																														0.45778	1.669	0.57222	2.007
																														0.46	1.67	0.575	2.006
																														0.46222	1.67	0.57778	2.006
																														0.46444	1.671	0.58056	2.006
																														0.46667	1.671	0.58333	2.006
																														0.46889	1.672	0.58611	2.007
																														0.47111	1.674	0.58889	2.007
																														0.47333	1.676	0.59167	2.007
																														0.47556	1.676	0.59444	2.007
																														0.47778	1.677	0.59722	2.007
																														0.48	1.678	0.6	2.007
																														0.48222	1.679	0.60278	2.008
																														0.48444	1.679	0.60556	2.008
																														0.48667	1.679	0.60833	2.008
																														0.48889	1.679	0.61111	2.008
																														0.49111	1.68	0.61389	2.008
																														0.49333	1.682	0.61667	2.008
																														0.49556	1.682	0.61944	2.009
																														0.49778	1.683	0.62222	2.009
																														0.5	1.683	0.625	2.009
																														0.50222	1.684	0.62778	2.009
																														0.50444	1.685	0.63056	2.009
																														0.50667	1.686	0.63333	2.009
																														0.50889	1.686	0.63611	2.009
																														0.51111	1.686	0.63889	2.009
																														0.51333	1.687	0.64167	2.01
																														0.51556	1.688	0.64444	2.01
																														0.51778	1.688	0.64722	2.01
																														0.52	1.688	0.65	2.01
																														0.52222	1.689	0.65278	2.01
																														0.52444	1.689	0.65556	2.01
																														0.52667	1.691	0.65833	2.011
																														0.52889	1.692	0.66111	2.011
																														0.53111	1.692	0.66389	2.011
																														0.53333	1.693	0.66667	2.011
																														0.53556	1.693	0.66944	2.011
																														0.53778	1.694	0.67222	2.011
																														0.54	1.695	0.675	2.012
																														0.54222	1.696	0.67778	2.012
																														0.54444	1.697	0.68056	2.013
																														0.54667	1.698	0.68333	2.013
																														0.54889	1.699	0.68611	2.013
																														0.55111	1.7	0.68889	2.014
																														0.55333	1.7	0.69167	2.014
																														0.55556	1.701	0.69444	2.014
																														0.55778	1.701	0.69722	2.014
																														0.56	1.703	0.7	2.015
																														0.56222	1.703	0.70278	2.016
																														0.56444	1.705	0.70556	2.016
																														0.56667	1.705	0.70833	2.016
																														0.56889	1.706	0.71111	2.016
																														0.57111	1.707	0.71389	2.016
																														0.57333	1.708	0.71667	2.016
																														0.57556	1.708	0.71944	2.017
																														0.57778	1.709	0.72222	2.017
																														0.58	1.709	0.725	2.017
																														0.58222	1.71	0.72778	2.016
																														0.58444	1.711	0.73056	2.017
																														0.58667	1.713	0.73333	2.017
																														0.58889	1.716	0.73611	2.017
																														0.59111	1.719	0.73889	2.017
																														0.59333	1.722	0.74167	2.018
																														0.59556	1.725	0.74444	2.018
																														0.59778	1.726	0.74722	2.018
																														0.6	1.729	0.75	2.018
																														0.60222	1.732	0.75278	2.018
																														0.60444	1.736	0.75556	2.018
																														0.60667	1.738	0.75833	2.019
																														0.60889	1.739	0.76111	2.018
																														0.61111	1.741	0.76389	2.018
																														0.61333	1.742	0.76667	2.018
																														0.61556	1.744	0.76944	2.019
																														0.61778	1.745	0.77222	2.019
																														0.62	1.746	0.775	2.019
																														0.62222	1.747	0.77778	2.019
																														0.62444	1.748	0.78056	2.019
																														0.62667	1.749	0.78333	2.02
																														0.62889	1.751	0.78611	2.02
																														0.63111	1.751	0.78889	2.02
																														0.63333	1.752	0.79167	2.02
																														0.63556	1.753	0.79444	2.02
																														0.63778	1.754	0.79722	2.02
																														0.64	1.755	0.8	2.021
																														0.64222	1.734	0.80278	2.021
																														0.64444	1.711	0.80556	2.021
																														0.64667	1.71	0.80833	2.021
																														0.64889	1.712	0.81111	2.021
																														0.65111	1.713	0.81389	2.021
																														0.65333	1.711	0.81667	2.021
																														0.65556	1.711	0.81944	2.021
																														0.65778	1.711	0.82222	2.021
																														0.66	1.712	0.825	2.022
																														0.66222	1.712	0.82778	2.022
																														0.66444	1.711	0.83056	2.022
																														0.66667	1.711	0.83333	2.022
																														0.66889	1.711	0.83611	2.022
																														0.67111	1.712	0.83889	2.022
																														0.67333	1.713	0.84167	2.022
																														0.67556	1.711	0.84444	2.022
																														0.67778	1.711	0.84722	2.022
																														0.68	1.712	0.85	2.023
																														0.68222	1.713	0.85278	2.023
																														0.68444	1.714	0.85556	2.023
																														0.68667	1.712	0.85833	2.023
																														0.68889	1.713	0.86111	2.023
																														0.69111	1.713	0.86389	2.023
																														0.69333	1.714	0.86667	2.023
																														0.69556	1.716	0.86944	2.023
																														0.69778	1.714	0.87222	2.023
																														0.7	1.715	0.875	2.024
																														0.70222	1.715	0.87778	2.024
																														0.70444	1.717	0.88056	2.024
																														0.70667	1.718	0.88333	2.025
																														0.70889	1.717	0.88611	2.026
																														0.71111	1.717	0.88889	2.024
																														0.71333	1.717	0.89167	2.023
																														0.71556	1.719	0.89444	2.023
																														0.71778	1.72	0.89722	2.023
																														0.72	1.719	0.9	2.023
																														0.72222	1.719	0.90278	2.023
																														0.72444	1.72	0.90556	2.023
																														0.72667	1.721	0.90833	2.023
																														0.72889	1.722	0.91111	2.023
																														0.73111	1.721	0.91389	2.023
																														0.73333	1.722	0.91667	2.023
																														0.73556	1.722	0.91944	2.023
																														0.73778	1.723	0.92222	2.023
																														0.74	1.724	0.925	2.023
																														0.74222	1.723	0.92778	2.023
																														0.74444	1.723	0.93056	2.023
																														0.74667	1.724	0.93333	2.023
																														0.74889	1.725	0.93611	2.023
																														0.75111	1.726	0.93889	2.023
																														0.75333	1.725	0.94167	2.023
																														0.75556	1.725	0.94444	2.024
																														0.75778	1.725	0.94722	2.024
																														0.76	1.726	0.95	2.024
																														0.76222	1.728	0.95278	2.024
																														0.76444	1.727	0.95556	2.024
																														0.76667	1.727	0.95833	2.024
																														0.76889	1.727	0.96111	2.024
																														0.77111	1.728	0.96389	2.024
																														0.77333	1.729	0.96667	2.024
																														0.77556	1.728	0.96944	2.025
																														0.77778	1.729	0.97222	2.025
																														0.78	1.729	0.975	2.025
																														0.78222	1.731	0.97778	2.025
																														0.78444	1.731	0.98056	2.025
																														0.78667	1.73	0.98333	2.026
																														0.78889	1.73	0.98611	2.026
																														0.79111	1.73	0.98889	2.026
																														0.79333	1.732	0.99167	2.026
																														0.79556	1.733	0.99444	2.026
																														0.79778	1.732	0.99722	2.026
																														0.8	1.733	1	2.026
																														0.80222	1.733	1.00278	2.026
																														0.80444	1.734	1.00556	2.026
																														0.80667	1.736	1.00833	2.027
																														0.80889	1.735	1.01111	2.027
																														0.81111	1.735	1.01389	2.027
																														0.81333	1.735	1.01667	2.027
																														0.81556	1.736	1.01944	2.027
																														0.81778	1.737	1.02222	2.027
																														0.82	1.736	1.025	2.027
																														0.82222	1.737	1.02778	2.027
																														0.82444	1.737	1.03056	2.027
																														0.82667	1.738	1.03333	2.027
																														0.82889	1.738	1.03611	2.027
																														0.83111	1.738	1.03889	2.027
																														0.83333	1.738	1.04167	2.027
																														0.83556	1.738	1.04444	2.027
																														0.83778	1.739	1.04722	2.027
																														0.84	1.74	1.05	2.027
																														0.84222	1.739	1.05278	2.027
																														0.84444	1.739	1.05556	2.027
																														0.84667	1.739	1.05833	2.028
																														0.84889	1.741	1.06111	2.028
																														0.85111	1.741	1.06389	2.028
																														0.85333	1.741	1.06667	2.028
																														0.85556	1.742	1.06944	2.028
																														0.85778	1.742	1.07222	2.028
																														0.86	1.742	1.075	2.028
																														0.86222	1.743	1.07778	2.028
																														0.86444	1.743	1.08056	2.028
																														0.86667	1.744	1.08333	2.028
																														0.86889	1.744	1.08611	2.028
																														0.87111	1.745	1.08889	2.028
																														0.87333	1.745	1.09167	2.028
																														0.87556	1.745	1.09444	2.028
																														0.87778	1.746	1.09722	2.028
																														0.88	1.746	1.1	2.028
																														0.88222	1.747	1.10278	2.028
																														0.88444	1.747	1.10556	2.028
																														0.88667	1.746	1.10833	2.029
																														0.88889	1.747	1.11111	2.028
																														0.89111	1.747	1.11389	2.029
																														0.89333	1.748	1.11667	2.029
																														0.89556	1.749	1.11944	2.029
																														0.89778	1.748	1.12222	2.029
																														0.9	1.749	1.125	2.029
																														0.90222	1.749	1.12778	2.029
																														0.90444	1.75	1.13056	2.029
																														0.90667	1.751	1.13333	2.029
																														0.90889	1.75	1.13611	2.029
																														0.91111	1.751	1.13889	2.029
																														0.91333	1.751	1.14167	2.029
																														0.91556	1.752	1.14444	2.029
																														0.91778	1.752	1.14722	2.029
																														0.92	1.752	1.15	2.029
																														0.92222	1.753	1.15278	2.029
																														0.92444	1.753	1.15556	2.029
																														0.92667	1.754	1.15833	2.029
																														0.92889	1.754	1.16111	2.029
																														0.93111	1.754	1.16389	2.029
																														0.93333	1.754	1.16667	2.029
																														0.93556	1.754	1.16944	2.029
																														0.93778	1.755	1.17222	2.029
																														0.94	1.756	1.175	2.029
																														0.94222	1.755	1.17778	2.029
																														0.94444	1.755	1.18056	2.029
																														0.94667	1.756	1.18333	2.03
																														0.94889	1.757	1.18611	2.03
																														0.95111	1.757	1.18889	2.03
																														0.95333	1.757	1.19167	2.03
																														0.95556	1.757	1.19444	2.03
																														0.95778	1.758	1.19722	2.03
																														0.96	1.759	1.2	2.03
																														0.96222	1.758	1.20278	2.03
																														0.96444	1.758	1.20556	2.03
																														0.96667	1.759	1.20833	2.03
																														0.96889	1.759	1.21111	2.03
																														0.97111	1.76	1.21389	2.03
																														0.97333	1.761	1.21667	2.03
																														0.97556	1.761	1.21944	2.03
																														0.97778	1.761	1.22222	2.03
																														0.98	1.761	1.225	2.03
																														0.98222	1.762	1.22778	2.03
																														0.98444	1.762	1.23056	2.03
																														0.98667	1.762	1.23333	2.031
																														0.98889	1.762	1.23611	2.031
																														0.99111	1.763	1.23889	2.031
																														0.99333	1.764	1.24167	2.031
																														0.99556	1.764	1.24444	2.031
																														0.99778	1.764	1.24722	2.031
																														1	1.764	1.25	2.031
																														1.00222	1.765	1.25278	2.032
																														1.00444	1.766	1.25556	2.032
																														1.00667	1.766	1.25833	2.032
																														1.00889	1.766	1.26111	2.032
																														1.01111	1.766	1.26389	2.032
																														1.01333	1.766	1.26667	2.032
																														1.01556	1.767	1.26944	2.032
																														1.01778	1.768	1.27222	2.032
																														1.02	1.768	1.275	2.032
																														1.02222	1.768	1.27778	2.033
																														1.02444	1.769	1.28056	2.032
																														1.02667	1.769	1.28333	2.033
																														1.02889	1.769	1.28611	2.033
																														1.03111	1.769	1.28889	2.033
																														1.03333	1.77	1.29167	2.033
																														1.03556	1.77	1.29444	2.033
																														1.03778	1.771	1.29722	2.033
																														1.04	1.771	1.3	2.033
																														1.04222	1.771	1.30278	2.033
																														1.04444	1.771	1.30556	2.033
																														1.04667	1.771	1.30833	2.033
																														1.04889	1.771	1.31111	2.033
																														1.05111	1.772	1.31389	2.033
																														1.05333	1.772	1.31667	2.033
																														1.05556	1.772	1.31944	2.033
																														1.05778	1.773	1.32222	2.033
																														1.06	1.773	1.325	2.034
																														1.06222	1.773	1.32778	2.034
																														1.06444	1.773	1.33056	2.034
																														1.06667	1.773	1.33333	2.034
																														1.06889	1.774	1.33611	2.034
																														1.07111	1.775	1.33889	2.034
																														1.07333	1.775	1.34167	2.034
																														1.07556	1.775	1.34444	2.034
																														1.07778	1.775	1.34722	2.034
																														1.08	1.775	1.35	2.034
																														1.08222	1.776	1.35278	2.035
																														1.08444	1.776	1.35556	2.035
																														1.08667	1.775	1.35833	2.035
																														1.08889	1.776	1.36111	2.035
																														1.09111	1.776	1.36389	2.035
																														1.09333	1.777	1.36667	2.035
																														1.09556	1.777	1.36944	2.035
																														1.09778	1.777	1.37222	2.035
																														1.1	1.777	1.375	2.035
																														1.10222	1.777	1.37778	2.035
																														1.10444	1.778	1.38056	2.035
																														1.10667	1.779	1.38333	2.035
																														1.10889	1.779	1.38611	2.035
																														1.11111	1.779	1.38889	2.035
																														1.11333	1.78	1.39167	2.036
																														1.11556	1.78	1.39444	2.036
																														1.11778	1.78	1.39722	2.036
																														1.12	1.78	1.4	2.036
																														1.12222	1.78	1.40278	2.036
																														1.12444	1.78	1.40556	2.036
																														1.12667	1.781	1.40833	2.036
																														1.12889	1.781	1.41111	2.036
																														1.13111	1.781	1.41389	2.036
																														1.13333	1.781	1.41667	2.037
																														1.13556	1.781	1.41944	2.037
																														1.13778	1.782	1.42222	2.037
																														1.14	1.782	1.425	2.037
																														1.14222	1.781	1.42778	2.037
																														1.14444	1.781	1.43056	2.037
																														1.14667	1.782	1.43333	2.037
																														1.14889	1.782	1.43611	2.037
																														1.15111	1.783	1.43889	2.037
																														1.15333	1.783	1.44167	2.037
																														1.15556	1.783	1.44444	2.037
																														1.15778	1.783	1.44722	2.037
																														1.16	1.783	1.45	2.037
																														1.16222	1.783	1.45278	2.037
																														1.16444	1.783	1.45556	2.037
																														1.16667	1.783	1.45833	2.037
																														1.16889	1.783	1.46111	2.038
																														1.17111	1.784	1.46389	2.037
																														1.17333	1.784	1.46667	2.037
																														1.17556	1.784	1.46944	2.038
																														1.17778	1.784	1.47222	2.038
																														1.18	1.784	1.475	2.038
																														1.18222	1.785	1.47778	2.038
																														1.18444	1.785	1.48056	2.038
																														1.18667	1.785	1.48333	2.038
																														1.18889	1.785	1.48611	2.038
																														1.19111	1.785	1.48889	2.038
																														1.19333	1.786	1.49167	2.038
																														1.19556	1.786	1.49444	2.038
																														1.19778	1.785	1.49722	2.038
																														1.2	1.786	1.5	2.038
																														1.20222	1.786	1.50278	2.038
																														1.20444	1.787	1.50556	2.038
																														1.20667	1.786	1.50833	2.038
																														1.20889	1.786	1.51111	2.039
																														1.21111	1.786	1.51389	2.039
																														1.21333	1.786	1.51667	2.039
																														1.21556	1.787	1.51944	2.039
																														1.21778	1.787	1.52222	2.039
																														1.22	1.787	1.525	2.039
																														1.22222	1.787	1.52778	2.039
																														1.22444	1.787	1.53056	2.039
																														1.22667	1.787	1.53333	2.039
																														1.22889	1.787	1.53611	2.039
																														1.23111	1.787	1.53889	2.039
																														1.23333	1.788	1.54167	2.039
																														1.23556	1.788	1.54444	2.039
																														1.23778	1.788	1.54722	2.039
																														1.24	1.788	1.55	2.039
																														1.24222	1.788	1.55278	2.039
																														1.24444	1.788	1.55556	2.039
																														1.24667	1.788	1.55833	2.039
																														1.24889	1.788	1.56111	2.039
																														1.25111	1.788	1.56389	2.039
																														1.25333	1.788	1.56667	2.039
																														1.25556	1.788	1.56944	2.039
																														1.25778	1.788	1.57222	2.039
																														1.26	1.789	1.575	2.039
																														1.26222	1.789	1.57778	2.04
																														1.26444	1.789	1.58056	2.04
																														1.26667	1.789	1.58333	2.04
																														1.26889	1.789	1.58611	2.04
																														1.27111	1.79	1.58889	2.04
																														1.27333	1.789	1.59167	2.04
																														1.27556	1.789	1.59444	2.04
																														1.27778	1.789	1.59722	2.04
																														1.28	1.79	1.6	2.04
																														1.28222	1.79	1.60278	2.04
																														1.28444	1.79	1.60556	2.04
																														1.28667	1.79	1.60833	2.041
																														1.28889	1.79	1.61111	2.041
																														1.29111	1.79	1.61389	2.041
																														1.29333	1.791	1.61667	2.041
																														1.29556	1.791	1.61944	2.041
																														1.29778	1.79	1.62222	2.041
																														1.3	1.79	1.625	2.041
																														1.30222	1.791	1.62778	2.041
																														1.30444	1.791	1.63056	2.041
																														1.30667	1.791	1.63333	2.041
																														1.30889	1.791	1.63611	2.042
																														1.31111	1.791	1.63889	2.042
																														1.31333	1.791	1.64167	2.042
																														1.31556	1.792	1.64444	2.042
																														1.31778	1.791	1.64722	2.042
																														1.32	1.791	1.65	2.042
																														1.32222	1.792	1.65278	2.042
																														1.32444	1.792	1.65556	2.042
																														1.32667	1.792	1.65833	2.042
																														1.32889	1.792	1.66111	2.042
																														1.33111	1.792	1.66389	2.042
																														1.33333	1.792	1.66667	2.042
																														1.33556	1.792	1.66944	2.042
																														1.33778	1.793	1.67222	2.042
																														1.34	1.792	1.675	2.042
																														1.34222	1.792	1.67778	2.042
																														1.34444	1.792	1.68056	2.042
																														1.34667	1.793	1.68333	2.043
																														1.34889	1.793	1.68611	2.043
																														1.35111	1.793	1.68889	2.043
																														1.35333	1.793	1.69167	2.043
																														1.35556	1.793	1.69444	2.043
																														1.35778	1.793	1.69722	2.043
																														1.36	1.794	1.7	2.043
																														1.36222	1.793	1.70278	2.043
																														1.36444	1.793	1.70556	2.043
																														1.36667	1.793	1.70833	2.043
																														1.36889	1.793	1.71111	2.043
																														1.37111	1.794	1.71389	2.044
																														1.37333	1.793	1.71667	2.044
																														1.37556	1.793	1.71944	2.044
																														1.37778	1.794	1.72222	2.044
																														1.38	1.794	1.725	2.044
																														1.38222	1.794	1.72778	2.044
																														1.38444	1.794	1.73056	2.044
																														1.38667	1.794	1.73333	2.044
																														1.38889	1.794	1.73611	2.044
																														1.39111	1.794	1.73889	2.044
																														1.39333	1.794	1.74167	2.044
																														1.39556	1.794	1.74444	2.044
																														1.39778	1.794	1.74722	2.045
																														1.4	1.794	1.75	2.045
																														1.40222	1.794	1.75278	2.045
																														1.40444	1.795	1.75556	2.045
																														1.40667	1.794	1.75833	2.045
																														1.40889	1.794	1.76111	2.045
																														1.41111	1.794	1.76389	2.045
																														1.41333	1.794	1.76667	2.045
																														1.41556	1.795	1.76944	2.045
																														1.41778	1.795	1.77222	2.045
																														1.42	1.794	1.775	2.045
																														1.42222	1.794	1.77778	2.045
																														1.42444	1.794	1.78056	2.045
																														1.42667	1.795	1.78333	2.046
																														1.42889	1.795	1.78611	2.046
																														1.43111	1.795	1.78889	2.046
																														1.43333	1.795	1.79167	2.046
																														1.43556	1.795	1.79444	2.046
																														1.43778	1.795	1.79722	2.046
																														1.44	1.795	1.8	2.046
																														1.44222	1.794	1.80278	2.046
																														1.44444	1.794	1.80556	2.046
																														1.44667	1.795	1.80833	2.046
																														1.44889	1.796	1.81111	2.046
																														1.45111	1.795	1.81389	2.046
																														1.45333	1.795	1.81667	2.046
																														1.45556	1.795	1.81944	2.046
																														1.45778	1.795	1.82222	2.046
																														1.46	1.796	1.825	2.046
																														1.46222	1.795	1.82778	2.047
																														1.46444	1.795	1.83056	2.047
																														1.46667	1.795	1.83333	2.047
																														1.46889	1.795	1.83611	2.047
																														1.47111	1.795	1.83889	2.047
																														1.47333	1.796	1.84167	2.047
																														1.47556	1.796	1.84444	2.048
																														1.47778	1.795	1.84722	2.047
																														1.48	1.795	1.85	2.047
																														1.48222	1.796	1.85278	2.048
																														1.48444	1.795	1.85556	2.048
																														1.48667	1.795	1.85833	2.048
																														1.48889	1.795	1.86111	2.048
																														1.49111	1.796	1.86389	2.048
																														1.49333	1.796	1.86667	2.048
																														1.49556	1.796	1.86944	2.048
																														1.49778	1.796	1.87222	2.048
																														1.5	1.796	1.875	2.049
																														1.50222	1.796	1.87778	2.049
																														1.50444	1.796	1.88056	2.049
																														1.50667	1.796	1.88333	2.049
																														1.50889	1.796	1.88611	2.049
																														1.51111	1.796	1.88889	2.049
																														1.51333	1.796	1.89167	2.049
																														1.51556	1.796	1.89444	2.049
																														1.51778	1.796	1.89722	2.049
																														1.52	1.795	1.9	2.049
																														1.52222	1.795	1.90278	2.049
																														1.52444	1.796	1.90556	2.05
																														1.52667	1.796	1.90833	2.05
																														1.52889	1.796	1.91111	2.05
																														1.53111	1.796	1.91389	2.05
																														1.53333	1.796	1.91667	2.05
																														1.53556	1.796	1.91944	2.05
																														1.53778	1.796	1.92222	2.05
																														1.54	1.796	1.925	2.05
																														1.54222	1.796	1.92778	2.05
																														1.54444	1.796	1.93056	2.05
																														1.54667	1.796	1.93333	2.05
																														1.54889	1.796	1.93611	2.05
																														1.55111	1.796	1.93889	2.05
																														1.55333	1.796	1.94167	2.05
																														1.55556	1.796	1.94444	2.05
																														1.55778	1.796	1.94722	2.05
																														1.56	1.796	1.95	2.05
																														1.56222	1.796	1.95278	2.05
																														1.56444	1.796	1.95556	2.05
																														1.56667	1.796	1.95833	2.05
																														1.56889	1.796	1.96111	2.05
																														1.57111	1.797	1.96389	2.05
																														1.57333	1.796	1.96667	2.05
																														1.57556	1.796	1.96944	2.05
																														1.57778	1.796	1.97222	2.05
																														1.58	1.796	1.975	2.051
																														1.58222	1.797	1.97778	2.051
																														1.58444	1.796	1.98056	2.051
																														1.58667	1.796	1.98333	2.051
																														1.58889	1.796	1.98611	2.051
																														1.59111	1.796	1.98889	2.051
																														1.59333	1.796	1.99167	2.051
																														1.59556	1.796	1.99444	2.051
																														1.59778	1.796	1.99722	2.051
																														1.6	1.796	2	2.051
																														1.60222	1.796	2.00278	2.051
																														1.60444	1.796	2.00556	2.051
																														1.60667	1.796	2.00833	2.051
																														1.60889	1.796	2.01111	2.051
																														1.61111	1.796	2.01389	2.051
																														1.61333	1.796	2.01667	2.051
																														1.61556	1.797	2.01944	2.051
																														1.61778	1.796	2.02222	2.051
																														1.62	1.796	2.025	2.051
																														1.62222	1.796	2.02778	2.051
																														1.62444	1.797	2.03056	2.052
																														1.62667	1.797	2.03333	2.052
																														1.62889	1.796	2.03611	2.052
																														1.63111	1.796	2.03889	2.052
																														1.63333	1.796	2.04167	2.052
																														1.63556	1.796	2.04444	2.052
																														1.63778	1.797	2.04722	2.052
																														1.64	1.796	2.05	2.052
																														1.64222	1.796	2.05278	2.052
																														1.64444	1.796	2.05556	2.052
																														1.64667	1.796	2.05833	2.052
																														1.64889	1.797	2.06111	2.052
																														1.65111	1.797	2.06389	2.052
																														1.65333	1.797	2.06667	2.052
																														1.65556	1.797	2.06944	2.052
																														1.65778	1.797	2.07222	2.052
																														1.66	1.797	2.075	2.052
																														1.66222	1.796	2.07778	2.052
																														1.66444	1.797	2.08056	2.052
																														1.66667	1.797	2.08333	2.053
																														1.66889	1.797	2.08611	2.053
																														1.67111	1.797	2.08889	2.052
																														1.67333	1.797	2.09167	2.053
																														1.67556	1.797	2.09444	2.053
																														1.67778	1.797	2.09722	2.053
																														1.68	1.797	2.1	2.054
																														1.68222	1.798	2.10278	2.054
																														1.68444	1.797	2.10556	2.055
																														1.68667	1.797	2.10833	2.055
																														1.68889	1.797	2.11111	2.056
																														1.69111	1.797	2.11389	2.056
																														1.69333	1.797	2.11667	2.056
																														1.69556	1.796	2.11944	2.056
																														1.69778	1.796	2.12222	2.056
																														1.7	1.797	2.125	2.056
																														1.70222	1.797	2.12778	2.056
																														1.70444	1.797	2.13056	2.055
																														1.70667	1.797	2.13333	2.055
																														1.70889	1.797	2.13611	2.054
																														1.71111	1.797	2.13889	2.054
																														1.71333	1.797	2.14167	2.054
																														1.71556	1.797	2.14444	2.054
																														1.71778	1.797	2.14722	2.054
																														1.72	1.797	2.15	2.054
																														1.72222	1.797	2.15278	2.054
																														1.72444	1.797	2.15556	2.054
																														1.72667	1.797	2.15833	2.055
																														1.72889	1.797	2.16111	2.054
																														1.73111	1.797	2.16389	2.055
																														1.73333	1.797	2.16667	2.054
																														1.73556	1.797	2.16944	2.054
																														1.73778	1.797	2.17222	2.054
																														1.74	1.797	2.175	2.054
																														1.74222	1.797	2.17778	2.054
																														1.74444	1.797	2.18056	2.054
																														1.74667	1.797	2.18333	2.054
																														1.74889	1.797	2.18611	2.054
																														1.75111	1.797	2.18889	2.053
																														1.75333	1.797	2.19167	2.053
																														1.75556	1.797	2.19444	2.054
																														1.75778	1.797	2.19722	2.054
																														1.76	1.797	2.2	2.054
																														1.76222	1.797	2.20278	2.054
																														1.76444	1.797	2.20556	2.054
																														1.76667	1.797	2.20833	2.054
																														1.76889	1.797	2.21111	2.053
																														1.77111	1.797	2.21389	2.053
																														1.77333	1.797	2.21667	2.054
																														1.77556	1.797	2.21944	2.054
																														1.77778	1.796	2.22222	2.054
																														1.78	1.796	2.225	2.054
																														1.78222	1.797	2.22778	2.054
																														1.78444	1.797	2.23056	2.054
																														1.78667	1.797	2.23333	2.054
																														1.78889	1.797	2.23611	2.054
																														1.79111	1.797	2.23889	2.054
																														1.79333	1.797	2.24167	2.054
																														1.79556	1.797	2.24444	2.054
																														1.79778	1.797	2.24722	2.054
																														1.8	1.797	2.25	2.054
																														1.80222	1.797	2.25278	2.054
																														1.80444	1.797	2.25556	2.054
																														1.80667	1.797	2.25833	2.054
																														1.80889	1.797	2.26111	2.055
																														1.81111	1.797	2.26389	2.055
																														1.81333	1.797	2.26667	2.055
																														1.81556	1.798	2.26944	2.055
																														1.81778	1.797	2.27222	2.055
																														1.82	1.797	2.275	2.055
																														1.82222	1.797	2.27778	2.055
																														1.82444	1.797	2.28056	2.055
																														1.82667	1.797	2.28333	2.055
																														1.82889	1.797	2.28611	2.055
																														1.83111	1.797	2.28889	2.055
																														1.83333	1.797	2.29167	2.055
																														1.83556	1.797	2.29444	2.055
																														1.83778	1.797	2.29722	2.056
																														1.84	1.797	2.3	2.056
																														1.84222	1.797	2.30278	2.056
																														1.84444	1.797	2.30556	2.056
																														1.84667	1.797	2.30833	2.056
																														1.84889	1.797	2.31111	2.056
																														1.85111	1.797	2.31389	2.056
																														1.85333	1.797	2.31667	2.056
																														1.85556	1.797	2.31944	2.056
																														1.85778	1.797	2.32222	2.056
																														1.86	1.797	2.325	2.056
																														1.86222	1.797	2.32778	2.056
																														1.86444	1.797	2.33056	2.056
																														1.86667	1.797	2.33333	2.055
																														1.86889	1.797	2.33611	2.055
																														1.87111	1.797	2.33889	2.055
																														1.87333	1.797	2.34167	2.055
																														1.87556	1.797	2.34444	2.055
																														1.87778	1.797	2.34722	2.056
																														1.88	1.797	2.35	2.056
																														1.88222	1.797	2.35278	2.056
																														1.88444	1.797	2.35556	2.056
																														1.88667	1.797	2.35833	2.055
																														1.88889	1.797	2.36111	2.055
																														1.89111	1.797	2.36389	2.055
																														1.89333	1.797	2.36667	2.055
																														1.89556	1.797	2.36944	2.055
																														1.89778	1.797	2.37222	2.055
																														1.9	1.797	2.375	2.055
																														1.90222	1.797	2.37778	2.055
																														1.90444	1.798	2.38056	2.055
																														1.90667	1.797	2.38333	2.055
																														1.90889	1.797	2.38611	2.055
																														1.91111	1.797	2.38889	2.055
																														1.91333	1.797	2.39167	2.055
																														1.91556	1.797	2.39444	2.055
																														1.91778	1.797	2.39722	2.055
																														1.92	1.797	2.4	2.056
																														1.92222	1.797	2.40278	2.056
																														1.92444	1.797	2.40556	2.056
																														1.92667	1.797	2.40833	2.056
																														1.92889	1.797	2.41111	2.056
																														1.93111	1.797	2.41389	2.056
																														1.93333	1.797	2.41667	2.056
																														1.93556	1.797	2.41944	2.056
																														1.93778	1.798	2.42222	2.056
																														1.94	1.797	2.425	2.056
																														1.94222	1.797	2.42778	2.056
																														1.94444	1.797	2.43056	2.056
																														1.94667	1.797	2.43333	2.056
																														1.94889	1.798	2.43611	2.056
																														1.95111	1.797	2.43889	2.056
																														1.95333	1.797	2.44167	2.056
																														1.95556	1.797	2.44444	2.056
																														1.95778	1.797	2.44722	2.056
																														1.96	1.798	2.45	2.056
																														1.96222	1.797	2.45278	2.056
																														1.96444	1.798	2.45556	2.056
																														1.96667	1.797	2.45833	2.056
																														1.96889	1.797	2.46111	2.056
																														1.97111	1.798	2.46389	2.056
																														1.97333	1.797	2.46667	2.055
																														1.97556	1.798	2.46944	2.056
																														1.97778	1.798	2.47222	2.056
																														1.98	1.797	2.475	2.056
																														1.98222	1.798	2.47778	2.056
																														1.98444	1.798	2.48056	2.056
																														1.98667	1.798	2.48333	2.056
																														1.98889	1.798	2.48611	2.056
																														1.99111	1.798	2.48889	2.056
																														1.99333	1.798	2.49167	2.056
																														1.99556	1.798	2.49444	2.057
																														1.99778	1.798	2.49722	2.057
																														2	1.798	2.5	2.057
																														2.00222	1.798	2.50278	2.057
																														2.00444	1.798	2.50556	2.057
																														2.00667	1.798	2.50833	2.057
																														2.00889	1.798	2.51111	2.057
																														2.01111	1.798	2.51389	2.057
																														2.01333	1.798	2.51667	2.057
																														2.01556	1.798	2.51944	2.058
																														2.01778	1.798	2.52222	2.058
																														2.02	1.797	2.525	2.058
																														2.02222	1.797	2.52778	2.058
																														2.02444	1.798	2.53056	2.058
																														2.02667	1.798	2.53333	2.058
																														2.02889	1.798	2.53611	2.058
																														2.03111	1.798	2.53889	2.058
																														2.03333	1.798	2.54167	2.058
																														2.03556	1.798	2.54444	2.058
																														2.03778	1.798	2.54722	2.058
																														2.04	1.798	2.55	2.058
																														2.04222	1.798	2.55278	2.058
																														2.04444	1.798	2.55556	2.058
																														2.04667	1.797	2.55833	2.058
																														2.04889	1.798	2.56111	2.058
																														2.05111	1.798	2.56389	2.058
																														2.05333	1.798	2.56667	2.058
																														2.05556	1.798	2.56944	2.058
																														2.05778	1.798	2.57222	2.058
																														2.06	1.798	2.575	2.058
																														2.06222	1.798	2.57778	2.059
																														2.06444	1.798	2.58056	2.059
																														2.06667	1.798	2.58333	2.059
																														2.06889	1.797	2.58611	2.059
																														2.07111	1.798	2.58889	2.059
																														2.07333	1.797	2.59167	2.059
																														2.07556	1.798	2.59444	2.059
																														2.07778	1.798	2.59722	2.059
																														2.08	1.798	2.6	2.059
																														2.08222	1.798	2.60278	2.059
																														2.08444	1.798	2.60556	2.059
																														2.08667	1.798	2.60833	2.059
																														2.08889	1.798	2.61111	2.06
																														2.09111	1.798	2.61389	2.06
																														2.09333	1.799	2.61667	2.06
																														2.09556	1.798	2.61944	2.059
																														2.09778	1.798	2.62222	2.059
																														2.1	1.798	2.625	2.059
																														2.10222	1.798	2.62778	2.059
																														2.10444	1.799	2.63056	2.059
																														2.10667	1.798	2.63333	2.059
																														2.10889	1.798	2.63611	2.059
																														2.11111	1.798	2.63889	2.059
																														2.11333	1.798	2.64167	2.059
																														2.11556	1.799	2.64444	2.059
																														2.11778	1.798	2.64722	2.059
																														2.12	1.798	2.65	2.059
																														2.12222	1.798	2.65278	2.059
																														2.12444	1.798	2.65556	2.059
																														2.12667	1.798	2.65833	2.059
																														2.12889	1.798	2.66111	2.059
																														2.13111	1.798	2.66389	2.059
																														2.13333	1.799	2.66667	2.059
																														2.13556	1.799	2.66944	2.06
																														2.13778	1.799	2.67222	2.06
																														2.14	1.798	2.675	2.06
																														2.14222	1.798	2.67778	2.06
																														2.14444	1.798	2.68056	2.06
																														2.14667	1.798	2.68333	2.06
																														2.14889	1.799	2.68611	2.06
																														2.15111	1.798	2.68889	2.06
																														2.15333	1.798	2.69167	2.06
																														2.15556	1.798	2.69444	2.06
																														2.15778	1.798	2.69722	2.06
																														2.16	1.799	2.7	2.06
																														2.16222	1.798	2.70278	2.06
																														2.16444	1.798	2.70556	2.06
																														2.16667	1.798	2.70833	2.061
																														2.16889	1.798	2.71111	2.061
																														2.17111	1.799	2.71389	2.061
																														2.17333	1.798	2.71667	2.06
																														2.17556	1.798	2.71944	2.061
																														2.17778	1.798	2.72222	2.061
																														2.18	1.798	2.725	2.061
																														2.18222	1.799	2.72778	2.061
																														2.18444	1.798	2.73056	2.061
																														2.18667	1.798	2.73333	2.061
																														2.18889	1.798	2.73611	2.061
																														2.19111	1.798	2.73889	2.061
																														2.19333	1.798	2.74167	2.061
																														2.19556	1.798	2.74444	2.061
																														2.19778	1.798	2.74722	2.061
																														2.2	1.798	2.75	2.061
																														2.20222	1.798	2.75278	2.061
																														2.20444	1.799	2.75556	2.061
																														2.20667	1.798	2.75833	2.061
																														2.20889	1.798	2.76111	2.062
																														2.21111	1.798	2.76389	2.062
																														2.21333	1.798	2.76667	2.062
																														2.21556	1.799	2.76944	2.062
																														2.21778	1.798	2.77222	2.062
																														2.22	1.798	2.775	2.062
																														2.22222	1.798	2.77778	2.062
																														2.22444	1.799	2.78056	2.062
																														2.22667	1.799	2.78333	2.062
																														2.22889	1.798	2.78611	2.062
																														2.23111	1.798	2.78889	2.062
																														2.23333	1.798	2.79167	2.062
																														2.23556	1.798	2.79444	2.062
																														2.23778	1.798	2.79722	2.062
																														2.23778	1.797	2.8	2.062
																														2.24333	1.797	2.80278	2.062
																														2.24333	1.798	2.80556	2.062
																														2.24889	1.798	2.80833	2.062
																														2.24889	1.798	2.81111	2.062
																														2.24889	1.798	2.81389	2.063
																														2.25444	1.798	2.81667	2.063
																														2.25444	1.798	2.81944	2.063
																														2.26	1.798	2.82222	2.063
																														2.26	1.798	2.825	2.063
																														2.26	1.798	2.82778	2.063
																														2.26556	1.798	2.83056	2.063
																														2.26556	1.798	2.83333	2.063
																														2.27111	1.798	2.83611	2.063
																														2.27111	1.799	2.83889	2.064
																														2.27111	1.798	2.84167	2.064
																														2.27667	1.798	2.84444	2.063
																														2.27667	1.798	2.84722	2.064
																														2.28222	1.798	2.85	2.064
																														2.28222	1.799	2.85278	2.064
																														2.28222	1.798	2.85556	2.064
																														2.28778	1.798	2.85833	2.064
																														2.28778	1.798	2.86111	2.064
																														2.29333	1.799	2.86389	2.064
																														2.29333	1.799	2.86667	2.064
																														2.29333	1.798	2.86944	2.064
																														2.29889	1.798	2.87222	2.064
																														2.29889	1.798	2.875	2.064
																														2.30444	1.798	2.87778	2.064
																														2.30444	1.799	2.88056	2.064
																														2.30444	1.798	2.88333	2.064
																														2.31	1.798	2.88611	2.065
																														2.31	1.798	2.88889	2.065
																														2.31556	1.798	2.89167	2.065
																														2.31556	1.799	2.89444	2.065
																														2.31556	1.798	2.89722	2.065
																														2.32111	1.798	2.9	2.065
																														2.32111	1.798	2.90278	2.065
																														2.32667	1.798	2.90556	2.065
																														2.32667	1.798	2.90833	2.065
																														2.32667	1.798	2.91111	2.065
																														2.33222	1.798	2.91389	2.065
																														2.33222	1.798	2.91667	2.065
																														2.33778	1.798	2.91944	2.065
																														2.33778	1.798	2.92222	2.065
																														2.33778	1.798	2.925	2.065
																														2.34333	1.798	2.92778	2.065
																														2.34333	1.798	2.93056	2.065
																														2.34889	1.798	2.93333	2.065
																														2.34889	1.798	2.93611	2.065
																														2.34889	1.798	2.93889	2.065
																														2.35444	1.798	2.94167	2.065
																														2.35444	1.798	2.94444	2.065
																														2.36	1.798	2.94722	2.066
																														2.36	1.799	2.95	2.066
																														2.36	1.798	2.95278	2.066
																														2.36556	1.799	2.95556	2.066
																														2.36556	1.799	2.95833	2.066
																														2.37111	1.798	2.96111	2.066
																														2.37111	1.799	2.96389	2.066
																														2.37111	1.798	2.96667	2.066
																														2.37667	1.799	2.96944	2.066
																														2.37667	1.799	2.97222	2.066
																														2.38222	1.799	2.975	2.066
																														2.38222	1.799	2.97778	2.066
																														2.38222	1.798	2.98056	2.065
																														2.38778	1.798	2.98333	2.065
																														2.38778	1.798	2.98611	2.065
																														2.39333	1.798	2.98889	2.065
																														2.39333	1.799	2.99167	2.066
																														2.39333	1.798	2.99444	2.066
																														2.39889	1.798	2.99722	2.066
																														2.39889	1.798	3	2.065
																														2.40444	1.799	3.00278	2.066
																														2.40444	1.799	3.00556	2.066
																														2.40444	1.798	3.00833	2.066
																														2.41	1.799	3.01111	2.066
																														2.41	1.799	3.01389	2.066
																														2.41556	1.799	3.01667	2.066
																														2.41556	1.799	3.01944	2.066
																														2.41556	1.798	3.02222	2.066
																														2.42111	1.799	3.025	2.066
																														2.42111	1.799	3.02778	2.066
																														2.42667	1.799	3.03056	2.066
																														2.42667	1.799	3.03333	2.066
																														2.42667	1.799	3.03611	2.066
																														2.43222	1.799	3.03889	2.066
																														2.43222	1.799	3.04167	2.067
																														2.43778	1.799	3.04444	2.067
																														2.43778	1.799	3.04722	2.067
																														2.43778	1.799	3.05	2.067
																														2.44333	1.799	3.05278	2.067
																														2.44333	1.799	3.05556	2.067
																														2.44889	1.799	3.05833	2.067
																														2.44889	1.799	3.06111	2.067
																														2.44889	1.799	3.06389	2.067
																														2.45444	1.799	3.06667	2.067
																														2.45444	1.798	3.06944	2.067
																														2.46	1.798	3.07222	2.067
																														2.46	1.799	3.075	2.067
																														2.46	1.798	3.07778	2.067
																														2.46556	1.799	3.08056	2.067
																														2.46556	1.799	3.08333	2.067
																														2.47111	1.799	3.08611	2.067
																														2.47111	1.799	3.08889	2.067
																														2.47111	1.798	3.09167	2.067
																														2.47667	1.798	3.09444	2.067
																														2.47667	1.798	3.09722	2.067
																														2.48222	1.798	3.1	2.067
																														2.48222	1.798	3.10278	2.067
																														2.48222	1.798	3.10556	2.067
																														2.48778	1.798	3.10833	2.068
																														2.48778	1.797	3.11111	2.068
																														2.49333	1.797	3.11389	2.068
																														2.49333	1.798	3.11667	2.068
																														2.49333	1.798	3.11944	2.068
																														2.49889	1.797	3.12222	2.068
																														2.49889	1.797	3.125	2.068
																														2.50444	1.798	3.12778	2.069
																														2.50444	1.798	3.13056	2.068
																														2.50444	1.798	3.13333	2.068
																														2.51	1.798	3.13611	2.068
																														2.51	1.798	3.13889	2.068
																														2.51556	1.798	3.14167	2.068
																														2.51556	1.799	3.14444	2.068
																														2.51556	1.799	3.14722	2.068
																														2.52111	1.799	3.15	2.068
																														2.52111	1.799	3.15278	2.068
																														2.52667	1.799	3.15556	2.069
																														2.52667	1.799	3.15833	2.069
																														2.52667	1.798	3.16111	2.069
																														2.53222	1.798	3.16389	2.069
																														2.53222	1.798	3.16667	2.069
																														2.53778	1.798	3.16944	2.069
																														2.53778	1.799	3.17222	2.069
																														2.53778	1.798	3.175	2.069
																														2.54333	1.799	3.17778	2.069
																														2.54333	1.799	3.18056	2.069
																														2.54889	1.799	3.18333	2.069
																														2.54889	1.799	3.18611	2.069
																														2.54889	1.799	3.18889	2.069
																														2.55444	1.799	3.19167	2.068
																														2.55444	1.799	3.19444	2.067
																														2.56	1.799	3.19722	2.068
																														2.56	1.799	3.2	2.068
																														2.56	1.799	3.20278	2.067
																														2.56556	1.799	3.20556	2.067
																														2.56556	1.799	3.20833	2.067
																														2.57111	1.799	3.21111	2.067
																														2.57111	1.8	3.21389	2.067
																														2.57111	1.799	3.21667	2.067
																														2.57667	1.799	3.21944	2.067
																														2.57667	1.799	3.22222	2.067
																														2.58222	1.799	3.225	2.067
																														2.58222	1.799	3.22778	2.067
																														2.58222	1.799	3.23056	2.067
																														2.58778	1.799	3.23333	2.067
																														2.58778	1.799	3.23611	2.067
																														2.59333	1.799	3.23889	2.067
																														2.59333	1.799	3.24167	2.067
																														2.59333	1.798	3.24444	2.067
																														2.59889	1.799	3.24722	2.066
																														2.59889	1.798	3.25	2.066
																														2.60444	1.798	3.25278	2.066
																														2.60444	1.799	3.25556	2.066
																														2.60444	1.799	3.25833	2.066
																														2.61	1.799	3.26111	2.066
																														2.61	1.799	3.26389	2.066
																														2.61556	1.799	3.26667	2.066
																														2.61556	1.799	3.26944	2.065
																														2.61556	1.799	3.27222	2.067
																														2.62111	1.799	3.275	2.07
																														2.62111	1.799	3.27778	2.071
																														2.62667	1.799	3.28056	2.07
																														2.62667	1.799	3.28333	2.07
																														2.62667	1.799	3.28611	2.07
																														2.63222	1.799	3.28889	2.072
																														2.63222	1.799	3.29167	2.072
																														2.63778	1.799	3.29444	2.072
																														2.63778	1.799	3.29722	2.072
																														2.63778	1.799	3.3	2.071
																														2.64333	1.799	3.30278	2.071
																														2.64333	1.799	3.30556	2.071
																														2.64889	1.799	3.30833	2.072
																														2.64889	1.8	3.31111	2.072
																														2.64889	1.799	3.31389	2.072
																														2.65444	1.799	3.31667	2.072
																														2.65444	1.799	3.31944	2.071
																														2.66	1.799	3.32222	2.07
																														2.66	1.8	3.325	2.07
																														2.66	1.799	3.32778	2.07
																														2.66556	1.799	3.33056	2.071
																														2.66556	1.799	3.33333	2.071
																														2.67111	1.799	3.33611	2.07
																														2.67111	1.8	3.33889	2.071
																														2.67111	1.799	3.34167	2.071
																														2.67667	1.799	3.34444	2.07
																														2.67667	1.8	3.34722	2.07
																														2.68222	1.8	3.35	2.071
																														2.68222	1.8	3.35278	2.071
																														2.68222	1.799	3.35556	2.072
																														2.68778	1.799	3.35833	2.072
																														2.68778	1.799	3.36111	2.072
																														2.69333	1.799	3.36389	2.071
																														2.69333	1.799	3.36667	2.071
																														2.69333	1.799	3.36944	2.071
																														2.69889	1.799	3.37222	2.071
																														2.69889	1.799	3.375	2.071
																														2.70444	1.799	3.37778	2.071
																														2.70444	1.8	3.38056	2.071
																														2.70444	1.799	3.38333	2.071
																														2.71	1.799	3.38611	2.071
																														2.71	1.799	3.38889	2.071
																														2.71556	1.799	3.39167	2.071
																														2.71556	1.799	3.39444	2.072
																														2.71556	1.799	3.39722	2.072
																														2.72111	1.799	3.4	2.071
																														2.72111	1.799	3.40278	2.071
																														2.72667	1.799	3.40556	2.071
																														2.72667	1.799	3.40833	2.071
																														2.72667	1.799	3.41111	2.071
																														2.73222	1.799	3.41389	2.071
																														2.73222	1.799	3.41667	2.071
																														2.73778	1.799	3.41944	2.072
																														2.73778	1.799	3.42222	2.072
																														2.73778	1.799	3.425	2.072
																														2.74333	1.799	3.42778	2.072
																														2.74333	1.799	3.43056	2.072
																														2.74889	1.799	3.43333	2.072
																														2.74889	1.799	3.43611	2.072
																														2.74889	1.799	3.43889	2.072
																														2.75444	1.799	3.44167	2.072
																														2.75444	1.799	3.44444	2.072
																														2.76	1.799	3.44722	2.072
																														2.76	1.799	3.45	2.072
																														2.76	1.799	3.45278	2.072
																														2.76556	1.799	3.45556	2.072
																														2.76556	1.799	3.45833	2.072
																														2.77111	1.799	3.46111	2.072
																														2.77111	1.799	3.46389	2.072
																														2.77111	1.799	3.46667	2.072
																														2.77667	1.799	3.46944	2.072
																														2.77667	1.799	3.47222	2.072
																														2.78222	1.799	3.475	2.072
																														2.78222	1.8	3.47778	2.072
																														2.78222	1.799	3.48056	2.072
																														2.78778	1.799	3.48333	2.072
																														2.78778	1.799	3.48611	2.071
																														2.79333	1.799	3.48889	2.071
																														2.79333	1.799	3.49167	2.072
																														2.79333	1.799	3.49444	2.072
																														2.79889	1.799	3.49722	2.071
																														2.79889	1.799	3.5	2.071
																														2.80444	1.799	3.50278	2.071
																														2.80444	1.799	3.50556	2.071
																														2.80444	1.799	3.50833	2.071
																														2.81	1.799	3.51111	2.071
																														2.81	1.799	3.51389	2.071
																														2.81556	1.799	3.51667	2.072
																														2.81556	1.799	3.51944	2.071
																														2.81556	1.799	3.52222	2.071
																														2.82111	1.799	3.525	2.071
																														2.82111	1.799	3.52778	2.071
																														2.82667	1.799	3.53056	2.071
																														2.82667	1.799	3.53333	2.071
																														2.82667	1.799	3.53611	2.071
																														2.83222	1.799	3.53889	2.071
																														2.83222	1.799	3.54167	2.071
																														2.83778	1.799	3.54444	2.071
																														2.83778	1.799	3.54722	2.071
																														2.83778	1.799	3.55	2.071
																														2.84333	1.799	3.55278	2.071
																														2.84333	1.799	3.55556	2.071
																														2.84889	1.799	3.55833	2.071
																														2.84889	1.799	3.56111	2.071
																														2.84889	1.798	3.56389	2.071
																														2.85444	1.798	3.56667	2.071
																														2.85444	1.798	3.56944	2.071
																														2.86	1.798	3.57222	2.071
																														2.86	1.798	3.575	2.071
																														2.86	1.798	3.57778	2.071
																														2.86556	1.799	3.58056	2.071
																														2.86556	1.799	3.58333	2.07
																														2.87111	1.799	3.58611	2.069
																														2.87111	1.799	3.58889	2.069
																														2.87111	1.799	3.59167	2.07
																														2.87667	1.799	3.59444	2.07
																														2.87667	1.799	3.59722	2.07
																														2.88222	1.799	3.6	2.07
																														2.88222	1.799	3.60278	2.07
																														2.88222	1.799	3.60556	2.07
																														2.88778	1.799	3.60833	2.07
																														2.88778	1.799	3.61111	2.07
																														2.89333	1.799	3.61389	2.07
																														2.89333	1.799	3.61667	2.07
																														2.89333	1.799	3.61944	2.07
																														2.89889	1.799	3.62222	2.07
																														2.89889	1.799	3.625	2.07
																														2.90444	1.799	3.62778	2.07
																														2.90444	1.799	3.63056	2.07
																														2.90444	1.798	3.63333	2.07
																														2.91	1.799	3.63611	2.069
																														2.91	1.799	3.63889	2.069
																														2.91556	1.798	3.64167	2.069
																														2.91556	1.799	3.64444	2.069
																														2.91556	1.799	3.64722	2.069
																														2.92111	1.799	3.65	2.069
																														2.92111	1.799	3.65278	2.069
																														2.92667	1.799	3.65556	2.069
																														2.92667	1.799	3.65833	2.069
																														2.92667	1.798	3.66111	2.069
																														2.93222	1.799	3.66389	2.069
																														2.93222	1.799	3.66667	2.068
																														2.93778	1.799	3.66944	2.068
																														2.93778	1.799	3.67222	2.068
																														2.93778	1.799	3.675	2.068
																														2.94333	1.799	3.67778	2.068
																														2.94333	1.799	3.68056	2.068
																														2.94889	1.799	3.68333	2.068
																														2.94889	1.799	3.68611	2.068
																														2.94889	1.799	3.68889	2.068
																														2.95444	1.799	3.69167	2.068
																														2.95444	1.799	3.69444	2.068
																														2.96	1.799	3.69722	2.068
																														2.96	1.8	3.7	2.068
																														2.96	1.799	3.70278	2.067
																														2.96556	1.799	3.70556	2.067
																														2.96556	1.799	3.70833	2.067
																														2.97111	1.799	3.71111	2.067
																														2.97111	1.799	3.71389	2.067
																														2.97111	1.799	3.71667	2.067
																														2.97667	1.799	3.71944	2.068
																														2.97667	1.799	3.72222	2.068
																														2.98222	1.799	3.725	2.068
																														2.98222	1.8	3.72778	2.068
																														2.98222	1.799	3.73056	2.068
																														2.98778	1.799	3.73333	2.068
																														2.98778	1.799	3.73611	2.068
																														2.99333	1.799	3.73889	2.069
																														2.99333	1.799	3.74167	2.069
																														2.99333	1.799	3.74444	2.069
																														2.99889	1.799	3.74722	2.069
																														2.99889	1.799	3.75	2.069
																														3.00444	1.799	3.75278	2.069
																														3.00444	1.8	3.75556	2.069
																														3.00444	1.799	3.75833	2.069
																														3.01	1.799	3.76111	2.069
																														3.01	1.799	3.76389	2.069
																														3.01556	1.799	3.76667	2.07
																														3.01556	1.799	3.76944	2.07
																														3.01556	1.799	3.77222	2.07
																														3.02111	1.799	3.775	2.07
																														3.02111	1.799	3.77778	2.07
																														3.02667	1.799	3.78056	2.07
																														3.02667	1.799	3.78333	2.07
																														3.02667	1.799	3.78611	2.07
																														3.03222	1.799	3.78889	2.07
																														3.03222	1.799	3.79167	2.07
																														3.03778	1.799	3.79444	2.07
																														3.03778	1.799	3.79722	2.07
																														3.03778	1.799	3.8	2.07
																														3.04333	1.799	3.80278	2.07
																														3.04333	1.799	3.80556	2.07
																														3.04889	1.799	3.80833	2.07
																														3.04889	1.799	3.81111	2.07
																														3.04889	1.799	3.81389	2.07
																														3.05444	1.799	3.81667	2.07
																														3.05444	1.799	3.81944	2.07
																														3.06	1.799	3.82222	2.07
																														3.06	1.799	3.825	2.07
																														3.06	1.799	3.82778	2.07
																														3.06556	1.799	3.83056	2.07
																														3.06556	1.799	3.83333	2.07
																														3.07111	1.799	3.83611	2.07
																														3.07111	1.799	3.83889	2.07
																														3.07111	1.799	3.84167	2.07
																														3.07667	1.799	3.84444	2.07
																														3.07667	1.799	3.84722	2.071
																														3.08222	1.799	3.85	2.071
																														3.08222	1.799	3.85278	2.071
																														3.08222	1.799	3.85556	2.071
																														3.08778	1.799	3.85833	2.071
																														3.08778	1.799	3.86111	2.071
																														3.09333	1.799	3.86389	2.071
																														3.09333	1.799	3.86667	2.071
																														3.09333	1.799	3.86944	2.071
																														3.09889	1.799	3.87222	2.071
																														3.09889	1.799	3.875	2.07
																														3.10444	1.799	3.87778	2.07
																														3.10444	1.799	3.88056	2.07
																														3.10444	1.798	3.88333	2.07
																														3.11	1.799	3.88611	2.071
																														3.11	1.799	3.88889	2.071
																														3.11556	1.799	3.89167	2.071
																														3.11556	1.799	3.89444	2.071
																														3.11556	1.799	3.89722	2.071
																														3.12111	1.799	3.9	2.071
																														3.12111	1.799	3.90278	2.071
																														3.12667	1.799	3.90556	2.071
																														3.12667	1.799	3.90833	2.071
																														3.12667	1.799	3.91111	2.071
																														3.13222	1.799	3.91389	2.072
																														3.13222	1.799	3.91667	2.071
																														3.13778	1.8	3.91944	2.071
																														3.13778	1.8	3.92222	2.071
																														3.13778	1.8	3.925	2.071
																														3.14333	1.8	3.92778	2.071
																														3.14333	1.8	3.93056	2.071
																														3.14889	1.8	3.93333	2.071
																														3.14889	1.8	3.93611	2.071
																														3.14889	1.8	3.93889	2.071
																														3.15444	1.8	3.94167	2.071
																														3.15444	1.799	3.94444	2.071
																														3.16	1.8	3.94722	2.071
																														3.16	1.8	3.95	2.071
																														3.16	1.799	3.95278	2.071
																														3.16556	1.799	3.95556	2.071
																														3.16556	1.799	3.95833	2.071
																														3.17111	1.8	3.96111	2.07
																														3.17111	1.8	3.96389	2.071
																														3.17111	1.799	3.96667	2.071
																														3.17667	1.799	3.96944	2.071
																														3.17667	1.799	3.97222	2.071
																														3.18222	1.8	3.975	2.071
																														3.18222	1.8	3.97778	2.071
																														3.18222	1.799	3.98056	2.072
																														3.18778	1.799	3.98333	2.072
																														3.18778	1.799	3.98611	2.072
																														3.19333	1.799	3.98889	2.072
																														3.19333	1.8	3.99167	2.072
																														3.19333	1.799	3.99444	2.072
																														3.19889	1.799	3.99722	2.072
																														3.19889	1.799	4	2.072
																														3.20444	1.799	4.00278	2.072
																														3.20444	1.799	4.00556	2.072
																														3.20444	1.799	4.00833	2.072
																														3.21	1.799	4.01111	2.072
																														3.21	1.799	4.01389	2.072
																														3.21556	1.799	4.01667	2.072
																														3.21556	1.799	4.01944	2.072
																														3.21556	1.799	4.02222	2.072
																														3.22111	1.799	4.025	2.072
																														3.22111	1.799	4.02778	2.072
																														3.22667	1.799	4.03056	2.072
																														3.22667	1.799	4.03333	2.072
																														3.22667	1.799	4.03611	2.072
																														3.23222	1.799	4.03889	2.072
																														3.23222	1.799	4.04167	2.072
																														3.23778	1.799	4.04444	2.072
																														3.23778	1.799	4.04722	2.072
																														3.23778	1.799	4.05	2.072
																														3.24333	1.799	4.05278	2.072
																														3.24333	1.799	4.05556	2.072
																														3.24889	1.799	4.05833	2.073
																														3.24889	1.799	4.06111	2.073
																														3.24889	1.799	4.06389	2.073
																														3.25444	1.8	4.06667	2.073
																														3.25444	1.8	4.06944	2.073
																														3.26	1.8	4.07222	2.073
																														3.26	1.8	4.075	2.073
																														3.26	1.8	4.07778	2.073
																														3.26556	1.8	4.08056	2.073
																														3.26556	1.8	4.08333	2.073
																														3.27111	1.8	4.08611	2.073
																														3.27111	1.8	4.08889	2.073
																														3.27111	1.799	4.09167	2.073
																														3.27667	1.799	4.09444	2.073
																														3.27667	1.799	4.09722	2.073
																														3.28222	1.8	4.1	2.073
																														3.28222	1.8	4.10278	2.073
																														3.28222	1.799	4.10556	2.073
																														3.28778	1.8	4.10833	2.073
																														3.28778	1.8	4.11111	2.073
																														3.29333	1.799	4.11389	2.073
																														3.29333	1.8	4.11667	2.073
																														3.29333	1.799	4.11944	2.074
																														3.29889	1.799	4.12222	2.074
																														3.29889	1.8	4.125	2.074
																														3.30444	1.8	4.12778	2.074
																														3.30444	1.8	4.13056	2.074
																														3.30444	1.8	4.13333	2.074
																														3.31	1.8	4.13611	2.074
																														3.31	1.8	4.13889	2.074
																														3.31556	1.799	4.14167	2.074
																														3.31556	1.799	4.14444	2.074
																														3.31556	1.799	4.14722	2.074
																														3.32111	1.799	4.15	2.074
																														3.32111	1.799	4.15278	2.074
																														3.32667	1.8	4.15556	2.074
																														3.32667	1.8	4.15833	2.074
																														3.32667	1.799	4.16111	2.074
																														3.33222	1.799	4.16389	2.074
																														3.33222	1.799	4.16667	2.073
																														3.33778	1.799	4.16944	2.073
																														3.33778	1.8	4.17222	2.073
																														3.33778	1.799	4.175	2.073
																														3.34333	1.799	4.17778	2.074
																														3.34333	1.799	4.18056	2.074
																														3.34889	1.799	4.18333	2.074
																														3.34889	1.8	4.18611	2.073
																														3.34889	1.8	4.18889	2.073
																														3.35444	1.8	4.19167	2.073
																														3.35444	1.8	4.19444	2.073
																														3.36	1.8	4.19722	2.073
																														3.36	1.8	4.2	2.074
																														3.36	1.799	4.20278	2.074
																														3.36556	1.8	4.20556	2.074
																														3.36556	1.799	4.20833	2.074
																														3.37111	1.8	4.21111	2.074
																														3.37111	1.8	4.21389	2.074
																														3.37111	1.8	4.21667	2.074
																														3.37667	1.8	4.21944	2.074
																														3.37667	1.799	4.22222	2.074
																														3.38222	1.799	4.225	2.073
																														3.38222	1.799	4.22778	2.074
																														3.38222	1.799	4.23056	2.074
																														3.38778	1.799	4.23333	2.075
																														3.38778	1.799	4.23611	2.075
																														3.39333	1.799	4.23889	2.075
																														3.39333	1.799	4.24167	2.075
																														3.39333	1.799	4.24444	2.075
																														3.39889	1.799	4.24722	2.075
																														3.39889	1.799	4.25	2.075
																														3.40444	1.8	4.25278	2.075
																														3.40444	1.8	4.25556	2.075
																														3.40444	1.799	4.25833	2.075
																														3.41	1.799	4.26111	2.075
																														3.41	1.799	4.26389	2.075
																														3.41556	1.8	4.26667	2.075
																														3.41556	1.8	4.26944	2.075
																														3.41556	1.799	4.27222	2.075
																														3.42111	1.799	4.275	2.076
																														3.42111	1.799	4.27778	2.076
																														3.42667	1.799	4.28056	2.076
																														3.42667	1.8	4.28333	2.076
																														3.42667	1.799	4.28611	2.076
																														3.43222	1.799	4.28889	2.075
																														3.43222	1.799	4.29167	2.075
																														3.43778	1.799	4.29444	2.076
																														3.43778	1.799	4.29722	2.076
																														3.43778	1.799	4.3	2.076
																														3.44333	1.799	4.30278	2.076
																														3.44333	1.799	4.30556	2.076
																														3.44889	1.799	4.30833	2.076
																														3.44889	1.8	4.31111	2.076
																														3.44889	1.799	4.31389	2.076
																														3.45444	1.799	4.31667	2.076
																														3.45444	1.799	4.31944	2.076
																														3.46	1.799	4.32222	2.076
																														3.46	1.8	4.325	2.076
																														3.46	1.799	4.32778	2.076
																														3.46556	1.799	4.33056	2.076
																														3.46556	1.799	4.33333	2.076
																														3.47111	1.799	4.33611	2.076
																														3.47111	1.8	4.33889	2.076
																														3.47111	1.799	4.34167	2.077
																														3.47667	1.8	4.34444	2.077
																														3.47667	1.8	4.34722	2.077
																														3.48222	1.8	4.35	2.077
																														3.48222	1.8	4.35278	2.077
																														3.48222	1.8	4.35556	2.077
																														3.48778	1.8	4.35833	2.077
																														3.48778	1.8	4.36111	2.077
																														3.49333	1.8	4.36389	2.077
																														3.49333	1.8	4.36667	2.077
																														3.49333	1.8	4.36944	2.077
																														3.49889	1.8	4.37222	2.077
																														3.49889	1.8	4.375	2.077
																														3.50444	1.8	4.37778	2.077
																														3.50444	1.8	4.38056	2.077
																														3.50444	1.8	4.38333	2.077
																														3.51	1.8	4.38611	2.077
																														3.51	1.8	4.38889	2.077
																														3.51556	1.8	4.39167	2.077
																														3.51556	1.8	4.39444	2.077
																														3.51556	1.8	4.39722	2.077
																														3.52111	1.8	4.4	2.077
																														3.52111	1.8	4.40278	2.077
																														3.52667	1.8	4.40556	2.077
																														3.52667	1.8	4.40833	2.077
																														3.52667	1.8	4.41111	2.078
																														3.53222	1.8	4.41389	2.077
																														3.53222	1.799	4.41667	2.078
																														3.53778	1.8	4.41944	2.077
																														3.53778	1.8	4.42222	2.077
																														3.53778	1.799	4.425	2.077
																														3.54333	1.8	4.42778	2.077
																														3.54333	1.799	4.43056	2.077
																														3.54889	1.799	4.43333	2.077
																														3.54889	1.799	4.43611	2.077
																														3.54889	1.799	4.43889	2.077
																														3.55444	1.799	4.44167	2.077
																														3.55444	1.799	4.44444	2.077
																														3.56	1.799	4.44722	2.077
																														3.56	1.8	4.45	2.077
																														3.56	1.799	4.45278	2.077
																														3.56556	1.799	4.45556	2.077
																														3.56556	1.799	4.45833	2.077
																														3.57111	1.799	4.46111	2.076
																														3.57111	1.799	4.46389	2.078
																														3.57111	1.799	4.46667	2.078
																														3.57667	1.8	4.46944	2.078
																														3.57667	1.8	4.47222	2.079
																														3.58222	1.8	4.475	2.079
																														3.58222	1.8	4.47778	2.079
																														3.58222	1.8	4.48056	2.079
																														3.58778	1.8	4.48333	2.079
																														3.58778	1.8	4.48611	2.079
																														3.59333	1.8	4.48889	2.08
																														3.59333	1.8	4.49167	2.08
																														3.59333	1.8	4.49444	2.079
																														3.59889	1.8	4.49722	2.08
																														3.59889	1.8	4.5	2.08
																														3.60444	1.8	4.50278	2.08
																														3.60444	1.8	4.50556	2.081
																														3.60444	1.799	4.50833	2.081
																														3.61	1.799	4.51111	2.08
																														3.61	1.799	4.51389	2.08
																														3.61556	1.799	4.51667	2.081
																														3.61556	1.8	4.51944	2.081
																														3.61556	1.799	4.52222	2.081
																														3.62111	1.799	4.525	2.081
																														3.62111	1.799	4.52778	2.081
																														3.62667	1.799	4.53056	2.082
																														3.62667	1.8	4.53333	2.082
																														3.62667	1.799	4.53611	2.082
																														3.63222	1.799	4.53889	2.082
																														3.63222	1.799	4.54167	2.081
																														3.63778	1.799	4.54444	2.08
																														3.63778	1.8	4.54722	2.08
																														3.63778	1.8	4.55	2.081
																														3.64333	1.8	4.55278	2.079
																														3.64333	1.8	4.55556	2.079
																														3.64889	1.8	4.55833	2.079
																														3.64889	1.8	4.56111	2.079
																														3.64889	1.799	4.56389	2.079
																														3.65444	1.799	4.56667	2.079
																														3.65444	1.799	4.56944	2.079
																														3.66	1.8	4.57222	2.079
																														3.66	1.8	4.575	2.079
																														3.66	1.8	4.57778	2.079
																														3.66556	1.8	4.58056	2.079
																														3.66556	1.8	4.58333	2.079
																														3.67111	1.8	4.58611	2.079
																														3.67111	1.8	4.58889	2.079
																														3.67111	1.8	4.59167	2.079
																														3.67667	1.8	4.59444	2.079
																														3.67667	1.8	4.59722	2.079
																														3.68222	1.8	4.6	2.079
																														3.68222	1.8	4.60278	2.078
																														3.68222	1.8	4.60556	2.078
																														3.68778	1.8	4.60833	2.078
																														3.68778	1.8	4.61111	2.078
																														3.69333	1.8	4.61389	2.077
																														3.69333	1.8	4.61667	2.077
																														3.69333	1.8	4.61944	2.077
																														3.69889	1.8	4.62222	2.077
																														3.69889	1.799	4.625	2.077
																														3.70444	1.8	4.62778	2.077
																														3.70444	1.8	4.63056	2.077
																														3.70444	1.8	4.63333	2.077
																														3.71	1.8	4.63611	2.077
																														3.71	1.8	4.63889	2.077
																														3.71556	1.8	4.64167	2.077
																														3.71556	1.8	4.64444	2.077
																														3.71556	1.799	4.64722	2.076
																														3.72111	1.799	4.65	2.076
																														3.72111	1.8	4.65278	2.076
																														3.72667	1.8	4.65556	2.076
																														3.72667	1.8	4.65833	2.076
																														3.72667	1.799	4.66111	2.076
																														3.73222	1.799	4.66389	2.076
																														3.73222	1.8	4.66667	2.076
																														3.73778	1.8	4.66944	2.076
																														3.73778	1.8	4.67222	2.075
																														3.73778	1.8	4.675	2.075
																														3.74333	1.8	4.67778	2.075
																														3.74333	1.8	4.68056	2.075
																														3.74889	1.8	4.68333	2.076
																														3.74889	1.8	4.68611	2.075
																														3.74889	1.8	4.68889	2.075
																														3.75444	1.8	4.69167	2.075
																														3.75444	1.8	4.69444	2.075
																														3.76	1.8	4.69722	2.075
																														3.76	1.8	4.7	2.075
																														3.76	1.8	4.70278	2.075
																														3.76556	1.8	4.70556	2.075
																														3.76556	1.8	4.70833	2.075
																														3.77111	1.8	4.71111	2.075
																														3.77111	1.8	4.71389	2.075
																														3.77111	1.8	4.71667	2.075
																														3.77667	1.8	4.71944	2.075
																														3.77667	1.8	4.72222	2.075
																														3.78222	1.8	4.725	2.075
																														3.78222	1.8	4.72778	2.075
																														3.78222	1.8	4.73056	2.075
																														3.78778	1.8	4.73333	2.074
																														3.78778	1.8	4.73611	2.074
																														3.79333	1.8	4.73889	2.074
																														3.79333	1.8	4.74167	2.074
																														3.79333	1.8	4.74444	2.075
																														3.79889	1.8	4.74722	2.075
																														3.79889	1.8	4.75	2.074
																														3.80444	1.8	4.75278	2.074
																														3.80444	1.8	4.75556	2.074
																														3.80444	1.8	4.75833	2.073
																														3.81	1.8	4.76111	2.073
																														3.81	1.8	4.76389	2.073
																														3.81556	1.8	4.76667	2.073
																														3.81556	1.8	4.76944	2.073
																														3.81556	1.8	4.77222	2.073
																														3.82111	1.8	4.775	2.073
																														3.82111	1.8	4.77778	2.073
																														3.82667	1.8	4.78056	2.073
																														3.82667	1.8	4.78333	2.073
																														3.82667	1.8	4.78611	2.073
																														3.83222	1.8	4.78889	2.074
																														3.83222	1.799	4.79167	2.074
																														3.83778	1.8	4.79444	2.074
																														3.83778	1.8	4.79722	2.074
																														3.83778	1.799	4.8	2.074
																														3.84333	1.799	4.80278	2.074
																														3.84333	1.8	4.80556	2.074
																														3.84889	1.8	4.80833	2.074
																														3.84889	1.801	4.81111	2.074
																														3.84889	1.8	4.81389	2.074
																														3.85444	1.8	4.81667	2.074
																														3.85444	1.8	4.81944	2.074
																														3.86	1.801	4.82222	2.074
																														3.86	1.801	4.825	2.074
																														3.86	1.8	4.82778	2.074
																														3.86556	1.8	4.83056	2.075
																														3.86556	1.8	4.83333	2.075
																														3.87111	1.8	4.83611	2.075
																														3.87111	1.8	4.83889	2.075
																														3.87111	1.8	4.84167	2.075
																														3.87667	1.8	4.84444	2.075
																														3.87667	1.8	4.84722	2.075
																														3.88222	1.8	4.85	2.074
																														3.88222	1.8	4.85278	2.074
																														3.88222	1.8	4.85556	2.075
																														3.88778	1.8	4.85833	2.075
																														3.88778	1.8	4.86111	2.075
																														3.89333	1.8	4.86389	2.075
																														3.89333	1.8	4.86667	2.075
																														3.89333	1.8	4.86944	2.075
																														3.89889	1.8	4.87222	2.075
																														3.89889	1.799	4.875	2.075
																														3.90444	1.8	4.87778	2.076
																														3.90444	1.8	4.88056	2.076
																														3.90444	1.8	4.88333	2.076
																														3.91	1.8	4.88611	2.076
																														3.91	1.8	4.88889	2.076
																														3.91556	1.8	4.89167	2.076
																														3.91556	1.8	4.89444	2.076
																														3.91556	1.8	4.89722	2.076
																														3.92111	1.8	4.9	2.076
																														3.92111	1.8	4.90278	2.076
																														3.92667	1.8	4.90556	2.076
																														3.92667	1.8	4.90833	2.077
																														3.92667	1.8	4.91111	2.077
																														3.93222	1.8	4.91389	2.076
																														3.93222	1.8	4.91667	2.076
																														3.93778	1.8	4.91944	2.076
																														3.93778	1.8	4.92222	2.076
																														3.93778	1.8	4.925	2.076
																														3.94333	1.8	4.92778	2.077
																														3.94333	1.8	4.93056	2.077
																														3.94889	1.8	4.93333	2.077
																														3.94889	1.8	4.93611	2.077
																														3.94889	1.8	4.93889	2.077
																														3.95444	1.8	4.94167	2.077
																														3.95444	1.8	4.94444	2.077
																														3.96	1.8	4.94722	2.077
																														3.96	1.8	4.95	2.077
																														3.96	1.8	4.95278	2.077
																														3.96556	1.8	4.95556	2.077
																														3.96556	1.8	4.95833	2.077
																														3.97111	1.8	4.96111	2.077
																														3.97111	1.8	4.96389	2.078
																														3.97111	1.8	4.96667	2.077
																														3.97667	1.8	4.96944	2.077
																														3.97667	1.8	4.97222	2.077
																														3.98222	1.8	4.975	2.078
																														3.98222	1.8	4.97778	2.078
																														3.98222	1.8	4.98056	2.078
																														3.98778	1.8	4.98333	2.077
																														3.98778	1.8	4.98611	2.077
																														3.99333	1.8	4.98889	2.077
																														3.99333	1.8	4.99167	2.077
																														3.99333	1.799	4.99444	2.077
																														3.99889	1.799	4.99722	2.077
																														3.99889	1.799	5	2.078
																														4.00444	1.8	5.00278	2.078
																														4.00444	1.8	5.00556	2.078
																														4.00444	1.8	5.00833	2.078
																														4.01	1.8	5.01111	2.078
																														4.01	1.8	5.01389	2.078
																														4.01556	1.8	5.01667	2.078
																														4.01556	1.801	5.01944	2.078
																														4.01556	1.8	5.02222	2.078
																														4.02111	1.801	5.025	2.078
																														4.02111	1.801	5.02778	2.078
																														4.02667	1.8	5.03056	2.078
																														4.02667	1.801	5.03333	2.078
																														4.02667	1.8	5.03611	2.078
																														4.03222	1.8	5.03889	2.078
																														4.03222	1.8	5.04167	2.078
																														4.03778	1.801	5.04444	2.079
																														4.03778	1.801	5.04722	2.079
																														4.03778	1.8	5.05	2.079
																														4.04333	1.8	5.05278	2.079
																														4.04333	1.8	5.05556	2.079
																														4.04889	1.8	5.05833	2.079
																														4.04889	1.8	5.06111	2.079
																														4.04889	1.8	5.06389	2.079
																														4.05444	1.8	5.06667	2.079
																														4.05444	1.8	5.06944	2.079
																														4.06	1.8	5.07222	2.079
																														4.06	1.8	5.075	2.079
																														4.06	1.8	5.07778	2.079
																														4.06556	1.8	5.08056	2.079
																														4.06556	1.8	5.08333	2.079
																														4.07111	1.8	5.08611	2.079
																														4.07111	1.8	5.08889	2.079
																														4.07111	1.8	5.09167	2.079
																														4.07667	1.8	5.09444	2.079
																														4.07667	1.8	5.09722	2.079
																														4.08222	1.8	5.1	2.079
																														4.08222	1.8	5.10278	2.079
																														4.08222	1.8	5.10556	2.079
																														4.08778	1.8	5.10833	2.079
																														4.08778	1.8	5.11111	2.079
																														4.09333	1.8	5.11389	2.08
																														4.09333	1.8	5.11667	2.08
																														4.09333	1.8	5.11944	2.08
																														4.09889	1.8	5.12222	2.08
																														4.09889	1.8	5.125	2.08
																														4.10444	1.8	5.12778	2.08
																														4.10444	1.8	5.13056	2.08
																														4.10444	1.8	5.13333	2.08
																														4.11	1.8	5.13611	2.08
																														4.11	1.8	5.13889	2.08
																														4.11556	1.8	5.14167	2.079
																														4.11556	1.8	5.14444	2.08
																														4.11556	1.8	5.14722	2.08
																														4.12111	1.8	5.15	2.08
																														4.12111	1.8	5.15278	2.08
																														4.12667	1.8	5.15556	2.08
																														4.12667	1.8	5.15833	2.08
																														4.12667	1.8	5.16111	2.08
																														4.13222	1.8	5.16389	2.08
																														4.13222	1.8	5.16667	2.08
																														4.13778	1.8	5.16944	2.08
																														4.13778	1.8	5.17222	2.08
																														4.13778	1.8	5.175	2.081
																														4.14333	1.8	5.17778	2.081
																														4.14333	1.8	5.18056	2.081
																														4.14889	1.8	5.18333	2.081
																														4.14889	1.8	5.18611	2.081
																														4.14889	1.8	5.18889	2.081
																														4.15444	1.8	5.19167	2.081
																														4.15444	1.8	5.19444	2.081
																														4.16	1.8	5.19722	2.081
																														4.16	1.8	5.2	2.081
																														4.16	1.8	5.20278	2.081
																														4.16556	1.8	5.20556	2.081
																														4.16556	1.8	5.20833	2.081
																														4.17111	1.8	5.21111	2.081
																														4.17111	1.8	5.21389	2.081
																														4.17111	1.8	5.21667	2.081
																														4.17667	1.8	5.21944	2.081
																														4.17667	1.8	5.22222	2.081
																														4.18222	1.8	5.225	2.081
																														4.18222	1.8	5.22778	2.08
																														4.18222	1.801	5.23056	2.081
																														4.18778	1.801	5.23333	2.081
																														4.18778	1.8	5.23611	2.081
																														4.19333	1.801	5.23889	2.08
																														4.19333	1.8	5.24167	2.081
																														4.19333	1.8	5.24444	2.081
																														4.19889	1.8	5.24722	2.081
																														4.19889	1.8	5.25	2.081
																														4.20444	1.8	5.25278	2.081
																														4.20444	1.8	5.25556	2.081
																														4.20444	1.8	5.25833	2.081
																														4.21	1.8	5.26111	2.081
																														4.21	1.8	5.26389	2.081
																														4.21556	1.8	5.26667	2.082
																														4.21556	1.8	5.26944	2.082
																														4.21556	1.8	5.27222	2.082
																														4.22111	1.8	5.275	2.082
																														4.22111	1.8	5.27778	2.082
																														4.22667	1.801	5.28056	2.082
																														4.22667	1.801	5.28333	2.082
																														4.22667	1.801	5.28611	2.082
																														4.23222	1.801	5.28889	2.081
																														4.23222	1.801	5.29167	2.081
																														4.23778	1.801	5.29444	2.081
																														4.23778	1.801	5.29722	2.081
																														4.23778	1.801	5.3	2.08
																														4.24333	1.801	5.30278	2.08
																														4.24333	1.801	5.30556	2.08
																														4.24889	1.801	5.30833	2.079
																														4.24889	1.801	5.31111	2.079
																														4.24889	1.801	5.31389	2.079
																														4.25444	1.801	5.31667	2.079
																														4.25444	1.801	5.31944	2.079
																														4.26	1.801	5.32222	2.079
																														4.26	1.801	5.325	2.079
																														4.26	1.801	5.32778	2.079
																														4.26556	1.801	5.33056	2.08
																														4.26556	1.801	5.33333	2.08
																														4.27111	1.801	5.33611	2.08
																														4.27111	1.801	5.33889	2.08
																														4.27111	1.801	5.34167	2.08
																														4.27667	1.8	5.34444	2.08
																														4.27667	1.801	5.34722	2.08
																														4.28222	1.801	5.35	2.08
																														4.28222	1.801	5.35278	2.08
																														4.28222	1.801	5.35556	2.08
																														4.28778	1.801	5.35833	2.08
																														4.28778	1.801	5.36111	2.081
																														4.29333	1.801	5.36389	2.081
																														4.29333	1.801	5.36667	2.081
																														4.29333	1.801	5.36944	2.081
																														4.29889	1.801	5.37222	2.081
																														4.29889	1.801	5.375	2.081
																														4.30444	1.801	5.37778	2.081
																														4.30444	1.801	5.38056	2.081
																														4.30444	1.801	5.38333	2.081
																														4.31	1.8	5.38611	2.081
																														4.31	1.8	5.38889	2.081
																														4.31556	1.8	5.39167	2.081
																														4.31556	1.8	5.39444	2.081
																														4.31556	1.8	5.39722	2.081
																														4.32111	1.8	5.4	2.081
																														4.32111	1.8	5.40278	2.081
																														4.32667	1.8	5.40556	2.081
																														4.32667	1.8	5.40833	2.081
																														4.32667	1.8	5.41111	2.082
																														4.33222	1.8	5.41389	2.082
																														4.33222	1.8	5.41667	2.082
																														4.33778	1.8	5.41944	2.081
																														4.33778	1.8	5.42222	2.081
																														4.33778	1.8	5.425	2.081
																														4.34333	1.8	5.42778	2.081
																														4.34333	1.8	5.43056	2.081
																														4.34889	1.801	5.43333	2.081
																														4.34889	1.801	5.43611	2.081
																														4.34889	1.801	5.43889	2.081
																														4.35444	1.801	5.44167	2.082
																														4.35444	1.801	5.44444	2.082
																														4.36	1.801	5.44722	2.082
																														4.36	1.801	5.45	2.082
																														4.36	1.801	5.45278	2.082
																														4.36556	1.801	5.45556	2.082
																														4.36556	1.801	5.45833	2.082
																														4.37111	1.801	5.46111	2.082
																														4.37111	1.801	5.46389	2.082
																														4.37111	1.8	5.46667	2.082
																														4.37667	1.8	5.46944	2.082
																														4.37667	1.8	5.47222	2.082
																														4.38222	1.801	5.475	2.083
																														4.38222	1.801	5.47778	2.083
																														4.38222	1.8	5.48056	2.083
																														4.38778	1.8	5.48333	2.083
																														4.38778	1.8	5.48611	2.083
																														4.39333	1.801	5.48889	2.083
																														4.39333	1.801	5.49167	2.083
																														4.39333	1.8	5.49444	2.083
																														4.39889	1.801	5.49722	2.083
																														4.39889	1.801	5.5	2.083
																														4.40444	1.801	5.50278	2.083
																														4.40444	1.801	5.50556	2.083
																														4.40444	1.8	5.50833	2.083
																														4.41	1.8	5.51111	2.083
																														4.41	1.8	5.51389	2.083
																														4.41556	1.801	5.51667	2.083
																														4.41556	1.801	5.51944	2.083
																														4.41556	1.801	5.52222	2.083
																														4.42111	1.8	5.525	2.083
																														4.42111	1.8	5.52778	2.083
																														4.42667	1.801	5.53056	2.083
																														4.42667	1.801	5.53333	2.083
																														4.42667	1.801	5.53611	2.083
																														4.43222	1.801	5.53889	2.083
																														4.43222	1.801	5.54167	2.082
																														4.43778	1.801	5.54444	2.082
																														4.43778	1.801	5.54722	2.082
																														4.43778	1.801	5.55	2.082
[truncated: 146,708 more rows]

## Sheet: Figure 5
Soure data-Figure 5a			Soure data-Figure 5b							Soure data-Figure 5c					Soure data-Figure 5d-step1													Soure data-Figure 5d-step2													Soure data-Figure 5e					Source data-Figure 5f
current density (mA cm-2)	cell voltage (V)		current density (mA cm-2)	cell voltage (V)-1st	current density (mA cm-2)	cell voltage (V)	current density (mA cm-2)-2nd	cell voltage (V)-3rd		capacity (mAh)	cell voltage (V)-20 mA	capacity (mAh)	cell voltage (V)-50 mA		capacity (mAh)	cell voltage (V)-20 mA	capacity (mAh)	cell voltage (V)-50 mA	capacity (mAh)	cell voltage (V)-70 mA	capacity (mAh)	cell voltage (V)-100 mA	capacity (mAh)	cell voltage (V)-120 mA	capacity (mAh)	cell voltage (V)-150 mA		capacity (mAh)	cell voltage (V)-20 mA	capacity (mAh)	cell voltage (V)-50 mA	capacity (mAh)	cell voltage (V)-70 mA	capacity (mAh)	cell voltage (V)-100 mA	capacity (mAh)	cell voltage (V)-120 mA	capacity (mAh)	cell voltage (V)-150 mA		current density (mA cm-2)	voltage efficiency (%)-step1 co	voltage efficiency (%)-step1 foemate	voltage efficiency (%)-step 2		time (h)	cell voltage (V)	time (h)	cell voltage (V)
1.451	1.365		2.684	0	1.488	0	-13	0		0.00222	1.39	0.00556	1.363		0.000555556	-0.03491	0.00139	1.918	0.01944	1.968	0.00278	1.907	0.00333	1.695	0.00417	2.064		0.00111	1.394	0.00139	1.388	0.00194	1.358	0.00278	1.329	0.00333	1.296	0.00417	1.237		20	79.6703	80.5263	97.037		0.000277778	1.751	0.55583	1.39
2.169	1.364		2.622	0.001	1.469	0.001	-11.42	0.001		0.00444	1.39	0.01111	1.361		0.00111	0.1239	0.00278	1.935	0.03889	2.007	0.00556	1.93	0.00667	1.848	0.00833	2.268		0.00222	1.393	0.00278	1.384	0.00389	1.353	0.00556	1.323	0.00667	1.291	0.00833	1.232		50	67.4419	70.5069	94.8148		0.000555556	1.763	0.55611	1.385
2.901	1.363		2.551	0.002	1.455	0.002	-9.142	0.002		0.00667	1.39	0.01667	1.36		0.00167	0.3564	0.00417	1.945	0.05833	2.025	0.00833	1.952	0.01	1.952	0.0125	2.322		0.00333	1.393	0.00417	1.382	0.00583	1.35	0.00833	1.32	0.01	1.288	0.0125	1.229		70	63.0435	66.5217	92.5926		0.000833333	1.781	0.55639	1.382
3.666	1.362		2.514	0.003	1.458	0.003	-8.358	0.003		0.00889	1.39	0.02222	1.359		0.00222	0.6119	0.00556	1.948	0.07778	2.039	0.01111	1.974	0.01333	2.023	0.01667	2.347		0.00444	1.393	0.00556	1.38	0.00778	1.349	0.01111	1.318	0.01333	1.286	0.01667	1.227		100	58.7045	62.1951	89.6296		0.00111	1.794	0.55667	1.379
4.408	1.361		2.466	0.004	1.412	0.004	-8.155	0.004		0.01111	1.39	0.02778	1.358		0.00278	0.752	0.00694	1.954	0.09722	2.054	0.01389	1.991	0.01667	2.077	0.02083	2.364		0.00556	1.392	0.00694	1.379	0.00972	1.348	0.01389	1.317	0.01667	1.285	0.02083	1.226		120	55.9846	60.7143	87.4074		0.00139	1.804	0.55694	1.377
5.108	1.36		2.418	0.005	1.404	0.005	-7.803	0.005		0.01333	1.39	0.03333	1.358		0.00333	0.8719	0.00833	1.959	0.11667	2.066	0.01667	2.004	0.02	2.121	0.025	2.375		0.00667	1.392	0.00833	1.379	0.01167	1.347	0.01667	1.316	0.02	1.285	0.025	1.225		150	53.3088	58.8462	83.7037		0.00167	1.811	0.55722	1.375
5.831	1.359		2.405	0.006	1.379	0.006	-7.518	0.006		0.01556	1.39	0.03889	1.356		0.00389	0.9857	0.00972	1.964	0.13611	2.076	0.01944	2.016	0.02333	2.162	0.02917	2.39		0.00778	1.392	0.00972	1.378	0.01361	1.347	0.01944	1.316	0.02333	1.284	0.02917	1.224							0.00194	1.825	0.5575	1.374
6.47	1.358		2.352	0.007	1.387	0.007	-7.009	0.007		0.01778	1.39	0.04444	1.356		0.00444	1.075	0.01111	1.969	0.15556	2.085	0.02222	2.026	0.02667	2.195	0.03333	2.405		0.00889	1.392	0.01111	1.378	0.01556	1.346	0.02222	1.315	0.02667	1.283	0.03333	1.224							0.00222	1.842	0.55778	1.372
7.246	1.357		2.327	0.008	1.36	0.008	-6.647	0.008		0.02	1.39	0.05	1.355		0.005	1.138	0.0125	1.974	0.175	2.095	0.025	2.035	0.03	2.222	0.0375	2.416		0.01	1.392	0.0125	1.377	0.0175	1.346	0.025	1.315	0.03	1.283	0.0375	1.223							0.0025	1.854	0.55806	1.371
7.897	1.356		2.281	0.009	1.359	0.009	-6.264	0.009		0.02222	1.39	0.05556	1.355		0.00556	1.185	0.01389	1.974	0.19444	2.104	0.02778	2.042	0.03333	2.242	0.04167	2.427		0.01111	1.392	0.01389	1.377	0.01944	1.345	0.02778	1.314	0.03333	1.282	0.04167	1.223							0.00278	1.862	0.55833	1.37
8.575	1.355		2.299	0.01	1.356	0.01	-6.19	0.01		0.02444	1.39	0.06111	1.354		0.00611	1.222	0.01528	1.979	0.21389	2.112	0.03056	2.05	0.03667	2.258	0.04583	2.438		0.01222	1.392	0.01528	1.377	0.02139	1.345	0.03056	1.314	0.03667	1.282	0.04583	1.222							0.00306	1.868	0.55861	1.368
9.29	1.354		2.266	0.011	1.343	0.011	-6.099	0.011		0.02667	1.39	0.06667	1.353		0.00667	1.254	0.01667	1.983	0.23333	2.117	0.03333	2.057	0.04	2.272	0.05	2.442		0.01333	1.391	0.01667	1.376	0.02333	1.345	0.03333	1.314	0.04	1.281	0.05	1.222							0.00333	1.872	0.55889	1.368
10.03	1.353		2.209	0.012	1.33	0.012	-5.981	0.012		0.02889	1.39	0.07222	1.353		0.00722	1.282	0.01806	1.986	0.25278	2.122	0.03611	2.063	0.04333	2.288	0.05417	2.446		0.01444	1.391	0.01806	1.376	0.02528	1.344	0.03611	1.313	0.04333	1.281	0.05417	1.221							0.00361	1.873	0.55917	1.367
10.76	1.352		2.186	0.013	1.309	0.013	-6.063	0.013		0.03111	1.39	0.07778	1.352		0.00778	1.309	0.01944	1.988	0.27222	2.134	0.03889	2.07	0.04667	2.306	0.05833	2.453		0.01556	1.391	0.01944	1.376	0.02722	1.344	0.03889	1.313	0.04667	1.28	0.05833	1.221							0.00389	1.875	0.55944	1.365
11.43	1.351		2.128	0.014	1.309	0.014	-6.026	0.014		0.03333	1.39	0.08333	1.352		0.00833	1.336	0.02083	1.983	0.29167	2.141	0.04167	2.074	0.05	2.318	0.0625	2.458		0.01667	1.391	0.02083	1.376	0.02917	1.344	0.04167	1.313	0.05	1.28	0.0625	1.22							0.00417	1.881	0.55972	1.365
12.13	1.35		2.109	0.015	1.313	0.015	-6.141	0.015		0.03556	1.39	0.08889	1.351		0.00889	1.362	0.02222	1.987	0.31111	2.136	0.04444	2.078	0.05333	2.327	0.06667	2.468		0.01778	1.391	0.02222	1.375	0.03111	1.344	0.04444	1.312	0.05333	1.28	0.06667	1.22							0.00444	1.884	0.56	1.364
12.75	1.349		2.116	0.016	1.271	0.016	-5.96	0.016		0.03778	1.39	0.09444	1.35		0.00944	1.387	0.02361	1.99	0.33056	2.146	0.04722	2.082	0.05667	2.343	0.07083	2.473		0.01889	1.391	0.02361	1.375	0.03306	1.343	0.04722	1.312	0.05667	1.28	0.07083	1.22							0.00472	1.889	0.56028	1.363
13.46	1.348		2.055	0.017	1.267	0.017	-5.732	0.017		0.04	1.39	0.1	1.35		0.01	1.413	0.025	1.994	0.35	2.153	0.05	2.085	0.06	2.354	0.075	2.476		0.02	1.391	0.025	1.375	0.035	1.343	0.05	1.312	0.06	1.279	0.075	1.219							0.005	1.889	0.56056	1.363
14.09	1.347		2.022	0.018	1.254	0.018	-5.259	0.018		0.04222	1.39	0.10556	1.35		0.01056	1.44	0.02639	1.993	0.36944	2.164	0.05278	2.088	0.06333	2.358	0.07917	2.477		0.02111	1.391	0.02639	1.375	0.03694	1.343	0.05278	1.311	0.06333	1.279	0.07917	1.219							0.00528	1.9	0.56083	1.362
14.83	1.346		1.965	0.019	1.244	0.019	-5.21	0.019		0.04444	1.39	0.11111	1.35		0.01111	1.467	0.02778	1.992	0.38889	2.167	0.05556	2.093	0.06667	2.363	0.08333	2.481		0.02222	1.391	0.02778	1.375	0.03889	1.342	0.05556	1.311	0.06667	1.279	0.08333	1.219							0.00556	1.899	0.56111	1.361
15.49	1.345		1.956	0.02	1.227	0.02	-5.183	0.02		0.04667	1.39	0.11667	1.349		0.01167	1.494	0.02917	1.994	0.40833	2.174	0.05833	2.099	0.07	2.371	0.0875	2.485		0.02333	1.391	0.02917	1.374	0.04083	1.342	0.05833	1.311	0.07	1.278	0.0875	1.219							0.00583	1.902	0.56139	1.36
16.2	1.344		1.922	0.021	1.224	0.021	-5.319	0.021		0.04889	1.39	0.12222	1.348		0.01222	1.519	0.03056	1.998	0.42778	2.156	0.06111	2.104	0.07333	2.376	0.09167	2.488		0.02444	1.391	0.03056	1.374	0.04278	1.342	0.06111	1.31	0.07333	1.278	0.09167	1.218							0.00611	1.906	0.56167	1.36
16.88	1.343		1.903	0.022	1.224	0.022	-5.379	0.022		0.05111	1.39	0.12778	1.348		0.01278	1.54	0.03194	2	0.44722	2.16	0.06389	2.107	0.07667	2.373	0.09583	2.496		0.02556	1.39	0.03194	1.374	0.04472	1.342	0.06389	1.31	0.07667	1.278	0.09583	1.218							0.00639	1.911	0.56194	1.359
17.56	1.342		1.847	0.023	1.23	0.023	-5.452	0.023		0.05333	1.389	0.13333	1.348		0.01333	1.556	0.03333	2.002	0.46667	2.165	0.06667	2.111	0.08	2.381	0.1	2.496		0.02667	1.39	0.03333	1.374	0.04667	1.342	0.06667	1.31	0.08	1.277	0.1	1.217							0.00667	1.912	0.56222	1.358
18.2	1.341		1.808	0.024	1.227	0.024	-5.396	0.024		0.05556	1.389	0.13889	1.347		0.01389	1.57	0.03472	1.994	0.48611	2.172	0.06944	2.115	0.08333	2.393	0.10417	2.495		0.02778	1.39	0.03472	1.374	0.04861	1.341	0.06944	1.31	0.08333	1.277	0.10417	1.217							0.00694	1.915	0.5625	1.358
18.88	1.34		1.796	0.025	1.225	0.025	-5.519	0.025		0.05778	1.389	0.14444	1.347		0.01444	1.58	0.03611	1.998	0.50556	2.159	0.07222	2.12	0.08667	2.395	0.10833	2.495		0.02889	1.39	0.03611	1.374	0.05056	1.341	0.07222	1.309	0.08667	1.277	0.10833	1.217							0.00722	1.918	0.56278	1.357
19.54	1.339		1.795	0.026	1.234	0.026	-5.567	0.026		0.06	1.389	0.15	1.347		0.015	1.587	0.0375	2.002	0.525	2.171	0.075	2.124	0.09	2.401	0.1125	2.5		0.03	1.39	0.0375	1.373	0.0525	1.341	0.075	1.309	0.09	1.277	0.1125	1.216							0.0075	1.923	0.56306	1.357
20.21	1.338		1.809	0.027	1.226	0.027	-5.464	0.027		0.06222	1.389	0.15556	1.346		0.01556	1.594	0.03889	2.007	0.54444	2.186	0.07778	2.128	0.09333	2.411	0.11667	2.499		0.03111	1.39	0.03889	1.373	0.05444	1.341	0.07778	1.309	0.09333	1.276	0.11667	1.216							0.00778	1.924	0.56333	1.356
20.86	1.337		1.792	0.028	1.237	0.028	-5.331	0.028		0.06444	1.389	0.16111	1.346		0.01611	1.598	0.04028	2.011	0.56389	2.184	0.08056	2.133	0.09667	2.41	0.12083	2.505		0.03222	1.39	0.04028	1.373	0.05639	1.341	0.08056	1.309	0.09667	1.276	0.12083	1.216							0.00806	1.926	0.56361	1.356
21.51	1.336		1.77	0.029	1.237	0.029	-5.261	0.029		0.06667	1.389	0.16667	1.346		0.01667	1.601	0.04167	2.01	0.58333	2.191	0.08333	2.138	0.1	2.411	0.125	2.503		0.03333	1.39	0.04167	1.373	0.05833	1.341	0.08333	1.308	0.1	1.275	0.125	1.215							0.00833	1.929	0.56389	1.355
22.18	1.335		1.784	0.03	1.212	0.03	-4.912	0.03		0.06889	1.389	0.17222	1.345		0.01722	1.602	0.04306	2.006	0.60278	2.19	0.08611	2.145	0.10333	2.414	0.12917	2.506		0.03444	1.39	0.04306	1.373	0.06028	1.341	0.08611	1.308	0.10333	1.275	0.12917	1.215							0.00861	1.933	0.56417	1.355
22.82	1.334		1.76	0.031	1.209	0.031	-4.148	0.031		0.07111	1.389	0.17778	1.345		0.01778	1.603	0.04444	2.004	0.62222	2.194	0.08889	2.15	0.10667	2.416	0.13333	2.509		0.03556	1.39	0.04444	1.373	0.06222	1.341	0.08889	1.308	0.10667	1.275	0.13333	1.215							0.00889	1.933	0.56444	1.354
23.51	1.333		1.767	0.032	1.201	0.032	-4.065	0.032		0.07333	1.389	0.18333	1.345		0.01833	1.604	0.04583	2.006	0.64167	2.199	0.09167	2.153	0.11	2.418	0.1375	2.512		0.03667	1.39	0.04583	1.372	0.06417	1.34	0.09167	1.308	0.11	1.275	0.1375	1.215							0.00917	1.934	0.56472	1.354
24.22	1.332		1.745	0.033	1.224	0.033	-4.161	0.033		0.07556	1.389	0.18889	1.344		0.01889	1.605	0.04722	2.008	0.66111	2.197	0.09444	2.156	0.11333	2.422	0.14167	2.511		0.03778	1.39	0.04722	1.372	0.06611	1.34	0.09444	1.308	0.11333	1.275	0.14167	1.215							0.00944	1.936	0.565	1.353
24.78	1.331		1.756	0.034	1.246	0.034	-4.19	0.034		0.07778	1.389	0.19444	1.344		0.01944	1.606	0.04861	2.003	0.68056	2.202	0.09722	2.16	0.11667	2.422	0.14583	2.51		0.03889	1.39	0.04861	1.372	0.06806	1.34	0.09722	1.307	0.11667	1.274	0.14583	1.215							0.00972	1.94	0.56528	1.353
25.4	1.33		1.723	0.035	1.216	0.035	-4.178	0.035		0.08	1.389	0.2	1.343		0.02	1.607	0.05	2.005	0.7	2.215	0.1	2.165	0.12	2.422	0.15	2.508		0.04	1.39	0.05	1.372	0.07	1.34	0.1	1.307	0.12	1.274	0.15	1.214							0.01	1.94	0.56556	1.353
26.06	1.329		1.717	0.036	1.206	0.036	-4.464	0.036		0.08222	1.389	0.20556	1.343		0.02056	1.608	0.05139	2.008	0.71944	2.219	0.10278	2.168	0.12333	2.431	0.15417	2.506		0.04111	1.39	0.05139	1.372	0.07194	1.34	0.10278	1.307	0.12333	1.274	0.15417	1.214							0.01028	1.941	0.56583	1.352
26.73	1.328		1.719	0.037	1.196	0.037	-4.547	0.037		0.08444	1.389	0.21111	1.343		0.02111	1.61	0.05278	2.011	0.73889	2.221	0.10556	2.172	0.12667	2.434	0.15833	2.51		0.04222	1.389	0.05278	1.372	0.07389	1.34	0.10556	1.307	0.12667	1.274	0.15833	1.214							0.01056	1.943	0.56611	1.352
27.39	1.327		1.727	0.038	1.207	0.038	-4.652	0.038		0.08667	1.389	0.21667	1.343		0.02167	1.612	0.05417	2.007	0.75833	2.223	0.10833	2.176	0.13	2.438	0.1625	2.512		0.04333	1.389	0.05417	1.371	0.07583	1.34	0.10833	1.307	0.13	1.274	0.1625	1.213							0.01083	1.947	0.56639	1.351
28.02	1.326		1.735	0.039	1.202	0.039	-4.673	0.039		0.08889	1.389	0.22222	1.343		0.02222	1.614	0.05556	2.001	0.77778	2.222	0.11111	2.179	0.13333	2.436	0.16667	2.513		0.04444	1.389	0.05556	1.371	0.07778	1.339	0.11111	1.307	0.13333	1.274	0.16667	1.213							0.01111	1.947	0.56667	1.351
28.65	1.325		1.743	0.04	1.214	0.04	-4.907	0.04		0.09111	1.389	0.22778	1.342		0.02278	1.615	0.05694	2.002	0.79722	2.222	0.11389	2.181	0.13667	2.44	0.17083	2.509		0.04556	1.389	0.05694	1.371	0.07972	1.339	0.11389	1.307	0.13667	1.273	0.17083	1.213							0.01139	1.948	0.56694	1.351
29.32	1.324		1.729	0.041	1.209	0.041	-4.976	0.041		0.09333	1.389	0.23333	1.342		0.02333	1.616	0.05833	2.004	0.81667	2.228	0.11667	2.183	0.14	2.437	0.175	2.512		0.04667	1.389	0.05833	1.371	0.08167	1.339	0.11667	1.307	0.14	1.273	0.175	1.213							0.01167	1.949	0.56722	1.35
29.93	1.323		1.762	0.042	1.209	0.042	-4.946	0.042		0.09556	1.389	0.23889	1.342		0.02389	1.617	0.05972	2.006	0.83611	2.226	0.11944	2.185	0.14333	2.444	0.17917	2.514		0.04778	1.389	0.05972	1.371	0.08361	1.339	0.11944	1.306	0.14333	1.273	0.17917	1.213							0.01194	1.953	0.5675	1.35
30.5	1.322		1.729	0.043	1.224	0.043	-4.684	0.043		0.09778	1.389	0.24444	1.342		0.02444	1.618	0.06111	2.009	0.85556	2.225	0.12222	2.19	0.14667	2.447	0.18333	2.511		0.04889	1.389	0.06111	1.371	0.08556	1.339	0.12222	1.306	0.14667	1.273	0.18333	1.213							0.01222	1.952	0.56778	1.349
31.13	1.321		1.747	0.044	1.219	0.044	-3.739	0.044		0.1	1.389	0.25	1.341		0.025	1.619	0.0625	2.013	0.875	2.228	0.125	2.194	0.15	2.439	0.1875	2.516		0.05	1.389	0.0625	1.371	0.0875	1.339	0.125	1.306	0.15	1.273	0.1875	1.212							0.0125	1.953	0.56806	1.349
31.81	1.32		1.711	0.045	1.232	0.045	-3.521	0.045		0.10222	1.389	0.25556	1.341		0.02556	1.621	0.06389	2.011	0.89444	2.232	0.12778	2.198	0.15333	2.445	0.19167	2.521		0.05111	1.389	0.06389	1.371	0.08944	1.338	0.12778	1.306	0.15333	1.272	0.19167	1.212							0.01278	1.953	0.56833	1.348
32.48	1.319		1.726	0.046	1.24	0.046	-3.548	0.046		0.10444	1.389	0.26111	1.341		0.02611	1.622	0.06528	2.003	0.91389	2.224	0.13056	2.2	0.15667	2.448	0.19583	2.522		0.05222	1.389	0.06528	1.37	0.09139	1.338	0.13056	1.306	0.15667	1.272	0.19583	1.212							0.01306	1.957	0.56861	1.348
33.15	1.318		1.703	0.047	1.236	0.047	-3.648	0.047		0.10667	1.389	0.26667	1.341		0.02667	1.624	0.06667	2.004	0.93333	2.221	0.13333	2.203	0.16	2.452	0.2	2.515		0.05333	1.389	0.06667	1.37	0.09333	1.338	0.13333	1.306	0.16	1.272	0.2	1.212							0.01333	1.957	0.56889	1.348
33.79	1.317		1.7	0.048	1.242	0.048	-3.783	0.048		0.10889	1.389	0.27222	1.341		0.02722	1.625	0.06806	2.009	0.95278	2.227	0.13611	2.205	0.16333	2.452	0.20417	2.512		0.05444	1.389	0.06806	1.37	0.09528	1.338	0.13611	1.306	0.16333	1.272	0.20417	1.211							0.01361	1.959	0.56917	1.348
34.37	1.316		1.704	0.049	1.212	0.049	-4.088	0.049		0.11111	1.389	0.27778	1.34		0.02778	1.624	0.06944	2.01	0.97222	2.219	0.13889	2.207	0.16667	2.45	0.20833	2.513		0.05556	1.389	0.06944	1.37	0.09722	1.338	0.13889	1.306	0.16667	1.272	0.20833	1.211							0.01389	1.96	0.56944	1.347
35	1.315		1.692	0.05	1.203	0.05	-4.159	0.05		0.11333	1.389	0.28333	1.34		0.02833	1.624	0.07083	2.01	0.99167	2.222	0.14167	2.208	0.17	2.449	0.2125	2.51		0.05667	1.389	0.07083	1.37	0.09917	1.338	0.14167	1.305	0.17	1.272	0.2125	1.211							0.01417	1.963	0.56972	1.347
35.63	1.314		1.689	0.051	1.186	0.051	-4.153	0.051		0.11556	1.389	0.28889	1.34		0.02889	1.625	0.07222	2.013	1.01111	2.224	0.14444	2.209	0.17333	2.455	0.21667	2.512		0.05778	1.389	0.07222	1.37	0.10111	1.338	0.14444	1.305	0.17333	1.272	0.21667	1.211							0.01444	1.963	0.57	1.347
36.26	1.313		1.696	0.052	1.193	0.052	-4.04	0.052		0.11778	1.389	0.29444	1.34		0.02944	1.625	0.07361	2.011	1.03056	2.235	0.14722	2.211	0.17667	2.459	0.22083	2.512		0.05889	1.389	0.07361	1.37	0.10306	1.338	0.14722	1.305	0.17667	1.271	0.22083	1.211							0.01472	1.964	0.57028	1.346
36.88	1.312		1.689	0.053	1.185	0.053	-3.712	0.053		0.12	1.389	0.3	1.34		0.03	1.625	0.075	2.009	1.05	2.241	0.15	2.214	0.18	2.448	0.225	2.515		0.06	1.389	0.075	1.37	0.105	1.337	0.15	1.305	0.18	1.271	0.225	1.211							0.015	1.965	0.57056	1.346
37.5	1.311		1.712	0.054	1.197	0.054	-3.199	0.054		0.12222	1.389	0.30556	1.339		0.03056	1.626	0.07639	2.013	1.06944	2.24	0.15278	2.216	0.18333	2.453	0.22917	2.523		0.06111	1.389	0.07639	1.369	0.10694	1.337	0.15278	1.305	0.18333	1.271	0.22917	1.211							0.01528	1.968	0.57083	1.346
38.08	1.31		1.649	0.055	1.194	0.055	-3.06	0.055		0.12444	1.389	0.31111	1.339		0.03111	1.628	0.07778	2.016	1.08889	2.223	0.15556	2.219	0.18667	2.469	0.23333	2.529		0.06222	1.389	0.07778	1.369	0.10889	1.337	0.15556	1.305	0.18667	1.271	0.23333	1.21							0.01556	1.967	0.57111	1.345
38.73	1.309		1.625	0.056	1.203	0.056	-3.072	0.056		0.12667	1.389	0.31667	1.339		0.03167	1.629	0.07917	2.02	1.10833	2.225	0.15833	2.222	0.19	2.468	0.2375	2.531		0.06333	1.388	0.07917	1.369	0.11083	1.337	0.15833	1.305	0.19	1.271	0.2375	1.21							0.01583	1.968	0.57139	1.345
39.36	1.308		1.589	0.057	1.2	0.057	-3.177	0.057		0.12889	1.389	0.32222	1.338		0.03222	1.63	0.08056	2.02	1.12778	2.234	0.16111	2.225	0.19333	2.464	0.24167	2.52		0.06444	1.388	0.08056	1.369	0.11278	1.337	0.16111	1.304	0.19333	1.271	0.24167	1.21							0.01611	1.97	0.57167	1.345
40	1.307		1.594	0.058	1.208	0.058	-3.202	0.058		0.13111	1.389	0.32778	1.338		0.03278	1.632	0.08194	2.011	1.14722	2.231	0.16389	2.227	0.19667	2.464	0.24583	2.524		0.06556	1.388	0.08194	1.369	0.11472	1.337	0.16389	1.304	0.19667	1.271	0.24583	1.21							0.01639	1.973	0.57194	1.344
40.65	1.306		1.578	0.059	1.218	0.059	-3.255	0.059		0.13333	1.389	0.33333	1.338		0.03333	1.632	0.08333	2.012	1.16667	2.241	0.16667	2.229	0.2	2.459	0.25	2.523		0.06667	1.388	0.08333	1.369	0.11667	1.337	0.16667	1.304	0.2	1.271	0.25	1.209							0.01667	1.973	0.57222	1.344
41.25	1.305		1.597	0.06	1.22	0.06	-3.278	0.06		0.13556	1.389	0.33889	1.338		0.03389	1.632	0.08472	2.014	1.18611	2.24	0.16944	2.231	0.20333	2.46	0.25417	2.523		0.06778	1.388	0.08472	1.369	0.11861	1.337	0.16944	1.304	0.20333	1.27	0.25417	1.209							0.01694	1.974	0.5725	1.344
41.85	1.304		1.598	0.061	1.228	0.061	-3.377	0.061		0.13778	1.389	0.34444	1.338		0.03444	1.633	0.08611	2.016	1.20556	2.243	0.17222	2.234	0.20667	2.455	0.25833	2.521		0.06889	1.388	0.08611	1.369	0.12056	1.337	0.17222	1.304	0.20667	1.27	0.25833	1.209							0.01722	1.976	0.57278	1.343
42.45	1.303		1.577	0.062	1.241	0.062	-3.467	0.062		0.14	1.389	0.35	1.338		0.035	1.634	0.0875	2.019	1.225	2.248	0.175	2.237	0.21	2.449	0.2625	2.524		0.07	1.388	0.0875	1.368	0.1225	1.337	0.175	1.303	0.21	1.27	0.2625	1.209							0.0175	1.978	0.57306	1.343
43.05	1.302		1.569	0.063	1.239	0.063	-3.432	0.063		0.14222	1.389	0.35556	1.337		0.03556	1.634	0.08889	2.017	1.24444	2.245	0.17778	2.239	0.21333	2.45	0.26667	2.53		0.07111	1.388	0.08889	1.368	0.12444	1.337	0.17778	1.303	0.21333	1.27	0.26667	1.209							0.01778	1.978	0.57333	1.343
43.68	1.301		1.539	0.064	1.262	0.064	-3.222	0.064		0.14444	1.389	0.36111	1.337		0.03611	1.635	0.09028	2.016	1.26389	2.242	0.18056	2.242	0.21667	2.455	0.27083	2.532		0.07222	1.388	0.09028	1.368	0.12639	1.336	0.18056	1.303	0.21667	1.27	0.27083	1.209							0.01806	1.98	0.57361	1.342
44.25	1.3		1.538	0.065	1.256	0.065	-2.792	0.065		0.14667	1.389	0.36667	1.337		0.03667	1.636	0.09167	2.017	1.28333	2.242	0.18333	2.245	0.22	2.455	0.275	2.526		0.07333	1.388	0.09167	1.368	0.12833	1.336	0.18333	1.303	0.22	1.27	0.275	1.209							0.01833	1.982	0.57389	1.342
44.88	1.299		1.574	0.066	1.267	0.066	-2.679	0.066		0.14889	1.389	0.37222	1.337		0.03722	1.637	0.09306	2.02	1.30278	2.238	0.18611	2.247	0.22333	2.466	0.27917	2.529		0.07444	1.388	0.09306	1.368	0.13028	1.336	0.18611	1.303	0.22333	1.27	0.27917	1.209							0.01861	1.985	0.57417	1.342
45.47	1.298		1.571	0.067	1.261	0.067	-2.624	0.067		0.15111	1.389	0.37778	1.337		0.03778	1.636	0.09444	2.025	1.32222	2.242	0.18889	2.249	0.22667	2.468	0.28333	2.519		0.07556	1.388	0.09444	1.368	0.13222	1.336	0.18889	1.302	0.22667	1.27	0.28333	1.209							0.01889	1.985	0.57444	1.342
46.09	1.297		1.586	0.068	1.285	0.068	-2.655	0.068		0.15333	1.389	0.38333	1.337		0.03833	1.637	0.09583	2.028	1.34167	2.232	0.19167	2.251	0.23	2.464	0.2875	2.52		0.07667	1.388	0.09583	1.368	0.13417	1.336	0.19167	1.302	0.23	1.269	0.2875	1.208							0.01917	1.987	0.57472	1.342
46.74	1.296		1.566	0.069	1.271	0.069	-2.734	0.069		0.15556	1.388	0.38889	1.336		0.03889	1.638	0.09722	2.025	1.36111	2.239	0.19444	2.252	0.23333	2.456	0.29167	2.517		0.07778	1.388	0.09722	1.368	0.13611	1.336	0.19444	1.302	0.23333	1.269	0.29167	1.208							0.01944	1.989	0.575	1.341
47.31	1.295		1.578	0.07	1.273	0.07	-2.859	0.07		0.15778	1.388	0.39444	1.336		0.03944	1.639	0.09861	2.025	1.38056	2.242	0.19722	2.253	0.23667	2.461	0.29583	2.52		0.07889	1.388	0.09861	1.368	0.13806	1.336	0.19722	1.302	0.23667	1.269	0.29583	1.208							0.01972	1.991	0.57528	1.341
47.99	1.294		1.558	0.071	1.281	0.071	-2.846	0.071		0.16	1.388	0.4	1.336		0.04	1.639	0.1	2.025	1.4	2.245	0.2	2.254	0.24	2.466	0.3	2.529		0.08	1.388	0.1	1.368	0.14	1.336	0.2	1.302	0.24	1.269	0.3	1.207							0.02	1.992	0.57556	1.341
48.59	1.293		1.577	0.072	1.298	0.072	-2.974	0.072		0.16222	1.388	0.40556	1.336		0.04056	1.64	0.10139	2.026	1.41944	2.249	0.20278	2.256	0.24333	2.465	0.30417	2.524		0.08111	1.388	0.10139	1.367	0.14194	1.336	0.20278	1.302	0.24333	1.269	0.30417	1.207							0.02028	1.994	0.57583	1.34
49.25	1.292		1.592	0.073	1.322	0.073	-3.08	0.073		0.16444	1.388	0.41111	1.336		0.04111	1.641	0.10278	2.028	1.43889	2.249	0.20556	2.257	0.24667	2.463	0.30833	2.524		0.08222	1.388	0.10278	1.367	0.14389	1.336	0.20556	1.302	0.24667	1.269	0.30833	1.207							0.02056	1.996	0.57611	1.34
49.84	1.291		1.61	0.074	1.316	0.074	-3.097	0.074		0.16667	1.388	0.41667	1.336		0.04167	1.641	0.10417	2.023	1.45833	2.258	0.20833	2.257	0.25	2.463	0.3125	2.542		0.08333	1.388	0.10417	1.367	0.14583	1.336	0.20833	1.301	0.25	1.269	0.3125	1.207							0.02083	1.999	0.57639	1.34
50.43	1.29		1.635	0.075	1.319	0.075	-2.675	0.075		0.16889	1.388	0.42222	1.335		0.04222	1.642	0.10556	2.023	1.47778	2.238	0.21111	2.259	0.25333	2.463	0.31667	2.552		0.08444	1.388	0.10556	1.367	0.14778	1.335	0.21111	1.301	0.25333	1.269	0.31667	1.207							0.02111	2.001	0.57667	1.34
51.06	1.289		1.609	0.076	1.335	0.076	-2.427	0.076		0.17111	1.388	0.42778	1.335		0.04278	1.644	0.10694	2.023	1.49722	2.239	0.21389	2.261	0.25667	2.468	0.32083	2.536		0.08556	1.388	0.10694	1.367	0.14972	1.335	0.21389	1.301	0.25667	1.268	0.32083	1.207							0.02139	2.005	0.57694	1.339
51.68	1.288		1.604	0.077	1.337	0.077	-2.402	0.077		0.17333	1.388	0.43333	1.335		0.04333	1.645	0.10833	2.021	1.51667	2.238	0.21667	2.263	0.26	2.476	0.325	2.53		0.08667	1.388	0.10833	1.367	0.15167	1.335	0.21667	1.301	0.26	1.268	0.325	1.207							0.02167	2.007	0.57722	1.339
52.27	1.287		1.658	0.078	1.351	0.078	-2.413	0.078		0.17556	1.388	0.43889	1.335		0.04389	1.646	0.10972	2.021	1.53611	2.251	0.21944	2.264	0.26333	2.476	0.32917	2.536		0.08778	1.388	0.10972	1.367	0.15361	1.335	0.21944	1.301	0.26333	1.268	0.32917	1.207							0.02194	2.008	0.5775	1.339
52.88	1.286		1.638	0.079	1.354	0.079	-2.402	0.079		0.17778	1.388	0.44444	1.335		0.04444	1.647	0.11111	2.023	1.55556	2.241	0.22222	2.265	0.26667	2.467	0.33333	2.544		0.08889	1.387	0.11111	1.367	0.15556	1.335	0.22222	1.301	0.26667	1.268	0.33333	1.206							0.02222	2.009	0.57778	1.339
53.45	1.285		1.649	0.08	1.353	0.08	-2.461	0.08		0.18	1.388	0.45	1.334		0.045	1.647	0.1125	2.024	1.575	2.246	0.225	2.267	0.27	2.47	0.3375	2.539		0.09	1.387	0.1125	1.367	0.1575	1.335	0.225	1.301	0.27	1.268	0.3375	1.206							0.0225	2.01	0.57806	1.338
53.98	1.284		1.596	0.081	1.341	0.081	-2.538	0.081		0.18222	1.388	0.45556	1.334		0.04556	1.645	0.11389	2.025	1.59444	2.25	0.22778	2.269	0.27333	2.465	0.34167	2.536		0.09111	1.387	0.11389	1.367	0.15944	1.335	0.22778	1.301	0.27333	1.268	0.34167	1.206							0.02278	2.012	0.57833	1.338
54.63	1.283		1.59	0.082	1.343	0.082	-2.513	0.082		0.18444	1.388	0.46111	1.334		0.04611	1.645	0.11528	2.025	1.61389	2.248	0.23056	2.27	0.27667	2.465	0.34583	2.537		0.09222	1.387	0.11528	1.366	0.16139	1.335	0.23056	1.301	0.27667	1.268	0.34583	1.206							0.02306	2.013	0.57861	1.338
55.25	1.282		1.561	0.083	1.342	0.083	-2.625	0.083		0.18667	1.388	0.46667	1.334		0.04667	1.645	0.11667	2.027	1.63333	2.254	0.23333	2.27	0.28	2.459	0.35	2.54		0.09333	1.387	0.11667	1.366	0.16333	1.335	0.23333	1.3	0.28	1.268	0.35	1.206							0.02333	2.014	0.57889	1.338
55.84	1.281		1.572	0.084	1.357	0.084	-2.675	0.084		0.18889	1.388	0.47222	1.333		0.04722	1.645	0.11806	2.021	1.65278	2.245	0.23611	2.271	0.28333	2.466	0.35417	2.54		0.09444	1.387	0.11806	1.366	0.16528	1.335	0.23611	1.3	0.28333	1.267	0.35417	1.206							0.02361	2.015	0.57917	1.338
56.49	1.28		1.572	0.085	1.369	0.085	-2.589	0.085		0.19111	1.388	0.47778	1.333		0.04778	1.647	0.11944	2.02	1.67222	2.251	0.23889	2.272	0.28667	2.472	0.35833	2.535		0.09556	1.387	0.11944	1.366	0.16722	1.335	0.23889	1.3	0.28667	1.267	0.35833	1.205							0.02389	2.016	0.57944	1.337
57.11	1.279		1.57	0.086	1.354	0.086	-2.246	0.086		0.19333	1.388	0.48333	1.333		0.04833	1.647	0.12083	2.024	1.69167	2.259	0.24167	2.273	0.29	2.479	0.3625	2.535		0.09667	1.387	0.12083	1.366	0.16917	1.335	0.24167	1.3	0.29	1.267	0.3625	1.205							0.02417	2.017	0.57972	1.337
57.7	1.278		1.586	0.087	1.354	0.087	-2.193	0.087		0.19556	1.388	0.48889	1.333		0.04889	1.648	0.12222	2.034	1.71111	2.24	0.24444	2.274	0.29333	2.475	0.36667	2.537		0.09778	1.387	0.12222	1.366	0.17111	1.334	0.24444	1.3	0.29333	1.267	0.36667	1.205							0.02444	2.018	0.58	1.337
58.26	1.277		1.586	0.088	1.344	0.088	-2.24	0.088		0.19778	1.388	0.49444	1.333		0.04944	1.649	0.12361	2.041	1.73056	2.233	0.24722	2.275	0.29667	2.477	0.37083	2.54		0.09889	1.387	0.12361	1.366	0.17306	1.334	0.24722	1.3	0.29667	1.267	0.37083	1.205							0.02472	2.018	0.58028	1.337
58.86	1.276		1.586	0.089	1.317	0.089	-2.329	0.089		0.2	1.388	0.5	1.333		0.05	1.649	0.125	2.03	1.75	2.238	0.25	2.275	0.3	2.478	0.375	2.539		0.1	1.387	0.125	1.366	0.175	1.334	0.25	1.3	0.3	1.267	0.375	1.205							0.025	2.019	0.58056	1.336
59.5	1.275		1.595	0.09	1.326	0.09	-2.329	0.09		0.20222	1.388	0.50556	1.333		0.05056	1.65	0.12639	2.025	1.76944	2.262	0.25278	2.276	0.30333	2.476	0.37917	2.535		0.10111	1.387	0.12639	1.366	0.17694	1.334	0.25278	1.3	0.30333	1.267	0.37917	1.205							0.02528	2.02	0.58083	1.336
60.12	1.274		1.58	0.091	1.347	0.091	-2.418	0.091		0.20444	1.388	0.51111	1.333		0.05111	1.651	0.12778	2.02	1.78889	2.252	0.25556	2.276	0.30667	2.48	0.38333	2.53		0.10222	1.387	0.12778	1.366	0.17889	1.334	0.25556	1.3	0.30667	1.266	0.38333	1.205							0.02556	2.021	0.58111	1.336
60.6	1.273		1.596	0.092	1.362	0.092	-2.46	0.092		0.20667	1.388	0.51667	1.333		0.05167	1.651	0.12917	2.026	1.80833	2.251	0.25833	2.277	0.31	2.477	0.3875	2.535		0.10333	1.387	0.12917	1.366	0.18083	1.334	0.25833	1.3	0.31	1.266	0.3875	1.205							0.02583	2.022	0.58139	1.336
61.23	1.272		1.587	0.093	1.367	0.093	-2.475	0.093		0.20889	1.388	0.52222	1.333		0.05222	1.65	0.13056	2.024	1.82778	2.245	0.26111	2.278	0.31333	2.47	0.39167	2.554		0.10444	1.387	0.13056	1.366	0.18278	1.334	0.26111	1.299	0.31333	1.266	0.39167	1.204							0.02611	2.023	0.58167	1.336
61.83	1.271		1.616	0.094	1.355	0.094	-2.55	0.094		0.21111	1.388	0.52778	1.332		0.05278	1.65	0.13194	2.023	1.84722	2.247	0.26389	2.279	0.31667	2.47	0.39583	2.542		0.10556	1.387	0.13194	1.366	0.18472	1.333	0.26389	1.299	0.31667	1.266	0.39583	1.204							0.02639	2.023	0.58194	1.335
62.48	1.27		1.631	0.095	1.387	0.095	-2.591	0.095		0.21333	1.388	0.53333	1.332		0.05333	1.652	0.13333	2.025	1.86667	2.251	0.26667	2.279	0.32	2.476	0.4	2.541		0.10667	1.387	0.13333	1.366	0.18667	1.333	0.26667	1.299	0.32	1.266	0.4	1.204							0.02667	2.024	0.58222	1.335
63.07	1.269		1.637	0.096	1.395	0.096	-2.276	0.096		0.21556	1.388	0.53889	1.332		0.05389	1.653	0.13472	2.028	1.88611	2.259	0.26944	2.28	0.32333	2.481	0.40417	2.547		0.10778	1.387	0.13472	1.365	0.18861	1.333	0.26944	1.299	0.32333	1.266	0.40417	1.204							0.02694	2.025	0.5825	1.335
63.64	1.268		1.613	0.097	1.41	0.097	-2.037	0.097		0.21778	1.388	0.54444	1.332		0.05444	1.654	0.13611	2.03	1.90556	2.251	0.27222	2.281	0.32667	2.482	0.40833	2.558		0.10889	1.387	0.13611	1.365	0.19056	1.333	0.27222	1.299	0.32667	1.266	0.40833	1.204							0.02722	2.026	0.58278	1.335
64.3	1.267		1.602	0.098	1.385	0.098	-2.034	0.098		0.22	1.388	0.55	1.332		0.055	1.655	0.1375	2.028	1.925	2.249	0.275	2.282	0.33	2.48	0.4125	2.548		0.11	1.387	0.1375	1.365	0.1925	1.333	0.275	1.299	0.33	1.266	0.4125	1.204							0.0275	2.026	0.58306	1.335
64.93	1.266		1.639	0.099	1.385	0.099	-2.09	0.099		0.22222	1.388	0.55556	1.332		0.05556	1.655	0.13889	2.028	1.94444	2.249	0.27778	2.283	0.33333	2.481	0.41667	2.539		0.11111	1.387	0.13889	1.365	0.19444	1.333	0.27778	1.299	0.33333	1.266	0.41667	1.204							0.02778	2.027	0.58333	1.334
65.47	1.265		1.649	0.1	1.372	0.1	-2.097	0.1		0.22444	1.388	0.56111	1.332		0.05611	1.656	0.14028	2.022	1.96389	2.246	0.28056	2.283	0.33667	2.477	0.42083	2.541		0.11222	1.387	0.14028	1.365	0.19639	1.333	0.28056	1.299	0.33667	1.265	0.42083	1.204							0.02806	2.027	0.58361	1.334
66.08	1.264		1.642	0.101	1.387	0.101	-2.13	0.101		0.22667	1.388	0.56667	1.332		0.05667	1.656	0.14167	2.023	1.98333	2.252	0.28333	2.284	0.34	2.485	0.425	2.539		0.11333	1.387	0.14167	1.365	0.19833	1.333	0.28333	1.299	0.34	1.265	0.425	1.204							0.02833	2.028	0.58389	1.334
66.72	1.263		1.682	0.102	1.402	0.102	-2.155	0.102		0.22889	1.388	0.57222	1.331		0.05722	1.657	0.14306	2.025	2.00278	2.242	0.28611	2.285	0.34333	2.485	0.42917	2.537		0.11444	1.387	0.14306	1.365	0.20028	1.333	0.28611	1.299	0.34333	1.265	0.42917	1.204							0.02861	2.028	0.58417	1.334
67.32	1.262		1.68	0.103	1.382	0.103	-2.044	0.103		0.23111	1.388	0.57778	1.331		0.05778	1.658	0.14444	2.028	2.02222	2.237	0.28889	2.285	0.34667	2.49	0.43333	2.539		0.11556	1.387	0.14444	1.365	0.20222	1.333	0.28889	1.298	0.34667	1.265	0.43333	1.204							0.02889	2.029	0.58444	1.333
67.9	1.261		1.701	0.104	1.376	0.104	-1.95	0.104		0.23333	1.388	0.58333	1.331		0.05833	1.659	0.14583	2.03	2.04167	2.243	0.29167	2.285	0.35	2.489	0.4375	2.541		0.11667	1.386	0.14583	1.365	0.20417	1.333	0.29167	1.298	0.35	1.265	0.4375	1.204							0.02917	2.03	0.58472	1.333
68.47	1.26		1.656	0.105	1.379	0.105	-1.969	0.105		0.23556	1.388	0.58889	1.331		0.05889	1.662	0.14722	2.031	2.06111	2.243	0.29444	2.286	0.35333	2.489	0.44167	2.549		0.11778	1.386	0.14722	1.365	0.20611	1.332	0.29444	1.298	0.35333	1.265	0.44167	1.204							0.02944	2.031	0.585	1.333
69.11	1.259		1.657	0.106	1.367	0.106	-2.052	0.106		0.23778	1.388	0.59444	1.33		0.05944	1.662	0.14861	2.033	2.08056	2.25	0.29722	2.286	0.35667	2.493	0.44583	2.549		0.11889	1.386	0.14861	1.364	0.20806	1.332	0.29722	1.298	0.35667	1.265	0.44583	1.204							0.02972	2.031	0.58528	1.333
69.67	1.258		1.651	0.107	1.382	0.107	-2.097	0.107		0.24	1.388	0.6	1.33		0.06	1.66	0.15	2.034	2.1	2.249	0.3	2.287	0.36	2.493	0.45	2.549		0.12	1.386	0.15	1.364	0.21	1.332	0.3	1.298	0.36	1.265	0.45	1.204							0.03	2.032	0.58556	1.333
70.26	1.257		1.669	0.108	1.372	0.108	-2.193	0.108		0.24222	1.388	0.60556	1.33		0.06056	1.66	0.15139	2.037	2.11944	2.247	0.30278	2.288	0.36333	2.494	0.45417	2.55		0.12111	1.386	0.15139	1.364	0.21194	1.332	0.30278	1.298	0.36333	1.265	0.45417	1.203							0.03028	2.033	0.58583	1.332
70.91	1.256		1.702	0.109	1.389	0.109	-2.254	0.109		0.24444	1.388	0.61111	1.33		0.06111	1.661	0.15278	2.036	2.13889	2.254	0.30556	2.289	0.36667	2.49	0.45833	2.55		0.12222	1.386	0.15278	1.364	0.21389	1.332	0.30556	1.297	0.36667	1.265	0.45833	1.203							0.03056	2.033	0.58611	1.332
71.46	1.255		1.694	0.11	1.386	0.11	-2.324	0.11		0.24667	1.388	0.61667	1.33		0.06167	1.661	0.15417	2.034	2.15833	2.246	0.30833	2.289	0.37	2.485	0.4625	2.544		0.12333	1.386	0.15417	1.364	0.21583	1.332	0.30833	1.297	0.37	1.265	0.4625	1.203							0.03083	2.033	0.58639	1.332
72.1	1.254		1.69	0.111	1.4	0.111	-2.423	0.111		0.24889	1.388	0.62222	1.33		0.06222	1.66	0.15556	2.036	2.17778	2.244	0.31111	2.29	0.37333	2.485	0.46667	2.548		0.12444	1.386	0.15556	1.364	0.21778	1.332	0.31111	1.297	0.37333	1.265	0.46667	1.203							0.03111	2.034	0.58667	1.332
72.66	1.253		1.669	0.112	1.391	0.112	-2.453	0.112		0.25111	1.388	0.62778	1.33		0.06278	1.66	0.15694	2.038	2.19722	2.249	0.31389	2.29	0.37667	2.49	0.47083	2.549		0.12556	1.386	0.15694	1.364	0.21972	1.332	0.31389	1.297	0.37667	1.265	0.47083	1.203							0.03139	2.035	0.58694	1.332
73.26	1.252		1.648	0.113	1.419	0.113	-2.206	0.113		0.25333	1.388	0.63333	1.33		0.06333	1.661	0.15833	2.04	2.21667	2.256	0.31667	2.29	0.38	2.496	0.475	2.541		0.12667	1.386	0.15833	1.364	0.22167	1.332	0.31667	1.297	0.38	1.264	0.475	1.203							0.03167	2.035	0.58722	1.331
73.87	1.251		1.657	0.114	1.443	0.114	-1.888	0.114		0.25556	1.388	0.63889	1.33		0.06389	1.662	0.15972	2.042	2.23611	2.248	0.31944	2.289	0.38333	2.498	0.47917	2.55		0.12778	1.386	0.15972	1.364	0.22361	1.332	0.31944	1.297	0.38333	1.264	0.47917	1.203							0.03194	2.036	0.5875	1.331
74.48	1.25		1.625	0.115	1.442	0.115	-1.855	0.115		0.25778	1.388	0.64444	1.329		0.06444	1.664	0.16111	2.041	2.25556	2.249	0.32222	2.289	0.38667	2.508	0.48333	2.555		0.12889	1.386	0.16111	1.364	0.22556	1.332	0.32222	1.297	0.38667	1.264	0.48333	1.203							0.03222	2.036	0.58778	1.331
75.06	1.249		1.613	0.116	1.443	0.116	-1.933	0.116		0.26	1.387	0.65	1.329		0.065	1.665	0.1625	2.041	2.275	2.247	0.325	2.288	0.39	2.506	0.4875	2.556		0.13	1.386	0.1625	1.364	0.2275	1.332	0.325	1.297	0.39	1.264	0.4875	1.203							0.0325	2.037	0.58806	1.331
75.67	1.248		1.576	0.117	1.455	0.117	-2.033	0.117		0.26222	1.387	0.65556	1.329		0.06556	1.665	0.16389	2.037	2.29444	2.252	0.32778	2.288	0.39333	2.499	0.49167	2.553		0.13111	1.386	0.16389	1.363	0.22944	1.332	0.32778	1.297	0.39333	1.264	0.49167	1.203							0.03278	2.037	0.58833	1.331
76.28	1.247		1.604	0.118	1.462	0.118	-2.118	0.118		0.26444	1.387	0.66111	1.329		0.06611	1.666	0.16528	2.036	2.31389	2.251	0.33056	2.289	0.39667	2.495	0.49583	2.55		0.13222	1.386	0.16528	1.363	0.23139	1.332	0.33056	1.297	0.39667	1.264	0.49583	1.203							0.03306	2.038	0.58861	1.331
76.85	1.246		1.614	0.119	1.461	0.119	-2.345	0.119		0.26667	1.387	0.66667	1.329		0.06667	1.667	0.16667	2.037	2.33333	2.254	0.33333	2.29	0.4	2.501	0.5	2.551		0.13333	1.386	0.16667	1.363	0.23333	1.332	0.33333	1.297	0.4	1.264	0.5	1.202							0.03333	2.038	0.58889	1.33
77.48	1.245		1.604	0.12	1.47	0.12	-2.507	0.12		0.26889	1.387	0.67222	1.329		0.06722	1.668	0.16806	2.04	2.35278	2.237	0.33611	2.291	0.40333	2.491	0.50417	2.554		0.13444	1.386	0.16806	1.363	0.23528	1.331	0.33611	1.297	0.40333	1.264	0.50417	1.202							0.03361	2.039	0.58917	1.33
78.18	1.244		1.595	0.121	1.509	0.121	-2.646	0.121		0.27111	1.387	0.67778	1.329		0.06778	1.668	0.16944	2.043	2.37222	2.241	0.33889	2.292	0.40667	2.505	0.50833	2.551		0.13556	1.386	0.16944	1.363	0.23722	1.331	0.33889	1.297	0.40667	1.264	0.50833	1.202							0.03389	2.04	0.58944	1.33
78.64	1.243		1.596	0.122	1.509	0.122	-2.636	0.122		0.27333	1.387	0.68333	1.329		0.06833	1.669	0.17083	2.047	2.39167	2.252	0.34167	2.294	0.41	2.517	0.5125	2.548		0.13667	1.386	0.17083	1.363	0.23917	1.331	0.34167	1.296	0.41	1.264	0.5125	1.202							0.03417	2.04	0.58972	1.33
79.27	1.242		1.625	0.123	1.525	0.123	-2.587	0.123		0.27556	1.387	0.68889	1.329		0.06889	1.667	0.17222	2.053	2.41111	2.254	0.34444	2.295	0.41333	2.497	0.51667	2.56		0.13778	1.386	0.17222	1.363	0.24111	1.331	0.34444	1.296	0.41333	1.263	0.51667	1.202							0.03444	2.04	0.59	1.33
79.88	1.241		1.627	0.124	1.503	0.124	-2.489	0.124		0.27778	1.387	0.69444	1.329		0.06944	1.668	0.17361	2.052	2.43056	2.257	0.34722	2.296	0.41667	2.499	0.52083	2.56		0.13889	1.386	0.17361	1.363	0.24306	1.331	0.34722	1.296	0.41667	1.263	0.52083	1.202							0.03472	2.041	0.59028	1.33
80.48	1.24		1.622	0.125	1.526	0.125	-2.136	0.125		0.28	1.387	0.7	1.328		0.07	1.669	0.175	2.053	2.45	2.233	0.35	2.297	0.42	2.514	0.525	2.557		0.14	1.386	0.175	1.363	0.245	1.331	0.35	1.296	0.42	1.263	0.525	1.202							0.035	2.041	0.59056	1.329
81.06	1.239		1.644	0.126	1.523	0.126	-1.829	0.126		0.28222	1.387	0.70556	1.328		0.07056	1.67	0.17639	2.052	2.46944	2.231	0.35278	2.298	0.42333	2.522	0.52917	2.565		0.14111	1.386	0.17639	1.363	0.24694	1.331	0.35278	1.296	0.42333	1.263	0.52917	1.202							0.03528	2.042	0.59083	1.329
81.73	1.238		1.643	0.127	1.531	0.127	-1.813	0.127		0.28444	1.387	0.71111	1.328		0.07111	1.67	0.17778	2.055	2.48889	2.231	0.35556	2.298	0.42667	2.519	0.53333	2.564		0.14222	1.386	0.17778	1.363	0.24889	1.331	0.35556	1.296	0.42667	1.263	0.53333	1.202							0.03556	2.042	0.59111	1.329
82.31	1.237		1.672	0.128	1.546	0.128	-1.885	0.128		0.28667	1.387	0.71667	1.328		0.07167	1.671	0.17917	2.05	2.50833	2.242	0.35833	2.298	0.43	2.498	0.5375	2.559		0.14333	1.386	0.17917	1.363	0.25083	1.331	0.35833	1.296	0.43	1.263	0.5375	1.202							0.03583	2.042	0.59139	1.329
82.94	1.236		1.658	0.129	1.569	0.129	-1.981	0.129		0.28889	1.387	0.72222	1.328		0.07222	1.671	0.18056	2.049	2.52778	2.244	0.36111	2.297	0.43333	2.499	0.54167	2.563		0.14444	1.386	0.18056	1.362	0.25278	1.331	0.36111	1.296	0.43333	1.263	0.54167	1.201							0.03611	2.043	0.59167	1.329
83.58	1.235		1.672	0.13	1.547	0.13	-2.113	0.13		0.29111	1.387	0.72778	1.327		0.07278	1.672	0.18194	2.05	2.54722	2.251	0.36389	2.297	0.43667	2.504	0.54583	2.552		0.14556	1.386	0.18194	1.362	0.25472	1.331	0.36389	1.296	0.43667	1.262	0.54583	1.201							0.03639	2.044	0.59194	1.329
84.14	1.234		1.674	0.131	1.546	0.131	-2.165	0.131		0.29333	1.387	0.73333	1.328		0.07333	1.672	0.18333	2.051	2.56667	2.249	0.36667	2.297	0.44	2.501	0.55	2.552		0.14667	1.386	0.18333	1.362	0.25667	1.33	0.36667	1.296	0.44	1.262	0.55	1.201							0.03667	2.044	0.59222	1.328
84.74	1.233		1.673	0.132	1.575	0.132	-2.299	0.132		0.29556	1.387	0.73889	1.328		0.07389	1.672	0.18472	2.049	2.58611	2.251	0.36944	2.297	0.44333	2.497	0.55417	2.556		0.14778	1.385	0.18472	1.362	0.25861	1.33	0.36944	1.296	0.44333	1.262	0.55417	1.201							0.03694	2.045	0.5925	1.328
85.38	1.232		1.708	0.133	1.583	0.133	-2.298	0.133		0.29778	1.387	0.74444	1.328		0.07444	1.672	0.18611	2.047	2.60556	2.254	0.37222	2.298	0.44667	2.498	0.55833	2.55		0.14889	1.385	0.18611	1.362	0.26056	1.33	0.37222	1.295	0.44667	1.262	0.55833	1.201							0.03722	2.046	0.59278	1.328
85.99	1.231		1.702	0.134	1.567	0.134	-2.266	0.134		0.3	1.387	0.75	1.327		0.075	1.672	0.1875	2.048	2.625	2.254	0.375	2.299	0.45	2.506	0.5625	2.549		0.15	1.385	0.1875	1.362	0.2625	1.33	0.375	1.295	0.45	1.262	0.5625	1.201							0.0375	2.046	0.59306	1.328
86.58	1.23		1.697	0.135	1.596	0.135	-2.13	0.135		0.30222	1.387	0.75556	1.327		0.07556	1.672	0.18889	2.05	2.64444	2.252	0.37778	2.299	0.45333	2.507	0.56667	2.551		0.15111	1.385	0.18889	1.362	0.26444	1.33	0.37778	1.295	0.45333	1.262	0.56667	1.201							0.03778	2.047	0.59333	1.328
87.25	1.229		1.736	0.136	1.582	0.136	-1.897	0.136		0.30444	1.387	0.76111	1.327		0.07611	1.672	0.19028	2.049	2.66389	2.247	0.38056	2.299	0.45667	2.504	0.57083	2.559		0.15222	1.385	0.19028	1.362	0.26639	1.33	0.38056	1.295	0.45667	1.262	0.57083	1.201							0.03806	2.047	0.59361	1.328
87.74	1.228		1.727	0.137	1.598	0.137	-1.656	0.137		0.30667	1.387	0.76667	1.327		0.07667	1.672	0.19167	2.049	2.68333	2.254	0.38333	2.299	0.46	2.499	0.575	2.558		0.15333	1.385	0.19167	1.362	0.26833	1.33	0.38333	1.295	0.46	1.262	0.575	1.201							0.03833	2.047	0.59389	1.327
88.25	1.227		1.753	0.138	1.592	0.138	-1.638	0.138		0.30889	1.387	0.77222	1.327		0.07722	1.673	0.19306	2.049	2.70278	2.248	0.38611	2.299	0.46333	2.498	0.57917	2.553		0.15444	1.385	0.19306	1.362	0.27028	1.33	0.38611	1.295	0.46333	1.262	0.57917	1.201							0.03861	2.048	0.59417	1.327
88.93	1.226		1.741	0.139	1.61	0.139	-1.721	0.139		0.31111	1.387	0.77778	1.327		0.07778	1.674	0.19444	2.05	2.72222	2.261	0.38889	2.3	0.46667	2.502	0.58333	2.557		0.15556	1.385	0.19444	1.362	0.27222	1.33	0.38889	1.295	0.46667	1.262	0.58333	1.201							0.03889	2.048	0.59444	1.327
89.45	1.225		1.752	0.14	1.617	0.14	-1.839	0.14		0.31333	1.387	0.78333	1.327		0.07833	1.674	0.19583	2.041	2.74167	2.242	0.39167	2.3	0.47	2.499	0.5875	2.563		0.15667	1.385	0.19583	1.362	0.27417	1.33	0.39167	1.295	0.47	1.261	0.5875	1.201							0.03917	2.049	0.59472	1.327
90.03	1.224		1.751	0.141	1.617	0.141	-1.871	0.141		0.31556	1.387	0.78889	1.327		0.07889	1.674	0.19722	2.044	2.76111	2.243	0.39444	2.3	0.47333	2.498	0.59167	2.56		0.15778	1.385	0.19722	1.362	0.27611	1.33	0.39444	1.295	0.47333	1.261	0.59167	1.201							0.03944	2.049	0.595	1.327
90.69	1.223		1.75	0.142	1.609	0.142	-1.908	0.142		0.31778	1.387	0.79444	1.326		0.07944	1.675	0.19861	2.044	2.78056	2.247	0.39722	2.3	0.47667	2.503	0.59583	2.556		0.15889	1.385	0.19861	1.361	0.27806	1.33	0.39722	1.295	0.47667	1.261	0.59583	1.201							0.03972	2.049	0.59528	1.327
91.28	1.222		1.765	0.143	1.629	0.143	-1.901	0.143		0.32	1.387	0.8	1.326		0.08	1.676	0.2	2.039	2.8	2.254	0.4	2.3	0.48	2.501	0.6	2.565		0.16	1.385	0.2	1.361	0.28	1.33	0.4	1.295	0.48	1.261	0.6	1.201							0.04	2.05	0.59556	1.326
91.91	1.221		1.745	0.144	1.641	0.144	-2.011	0.144		0.32222	1.387	0.80556	1.326		0.08056	1.679	0.20139	2.042	2.81944	2.259	0.40278	2.301	0.48333	2.502	0.60417	2.569		0.16111	1.385	0.20139	1.361	0.28194	1.33	0.40278	1.294	0.48333	1.261	0.60417	1.201							0.04028	2.05	0.59583	1.326
92.51	1.22		1.732	0.145	1.634	0.145	-2.022	0.145		0.32444	1.387	0.81111	1.326		0.08111	1.679	0.20278	2.049	2.83889	2.254	0.40556	2.302	0.48667	2.506	0.60833	2.569		0.16222	1.385	0.20278	1.361	0.28389	1.33	0.40556	1.294	0.48667	1.261	0.60833	1.201							0.04056	2.051	0.59611	1.326
93.15	1.219		1.731	0.146	1.641	0.146	-2.042	0.146		0.32667	1.387	0.81667	1.326		0.08167	1.678	0.20417	2.049	2.85833	2.245	0.40833	2.301	0.49	2.509	0.6125	2.566		0.16333	1.385	0.20417	1.361	0.28583	1.33	0.40833	1.294	0.49	1.261	0.6125	1.2							0.04083	2.051	0.59639	1.326
93.67	1.218		1.698	0.147	1.651	0.147	-2.033	0.147		0.32889	1.387	0.82222	1.326		0.08222	1.679	0.20556	2.049	2.87778	2.245	0.41111	2.302	0.49333	2.502	0.61667	2.574		0.16444	1.385	0.20556	1.361	0.28778	1.33	0.41111	1.294	0.49333	1.261	0.61667	1.2							0.04111	2.052	0.59667	1.326
94.32	1.217		1.715	0.148	1.675	0.148	-2.011	0.148		0.33111	1.387	0.82778	1.326		0.08278	1.68	0.20694	2.046	2.89722	2.251	0.41389	2.301	0.49667	2.505	0.62083	2.567		0.16556	1.385	0.20694	1.361	0.28972	1.33	0.41389	1.294	0.49667	1.261	0.62083	1.2							0.04139	2.052	0.59694	1.326
94.88	1.216		1.705	0.149	1.693	0.149	-2.012	0.149		0.33333	1.387	0.83333	1.326		0.08333	1.682	0.20833	2.039	2.91667	2.254	0.41667	2.302	0.5	2.501	0.625	2.569		0.16667	1.385	0.20833	1.36	0.29167	1.33	0.41667	1.294	0.5	1.261	0.625	1.2							0.04167	2.052	0.59722	1.325
95.49	1.215		1.717	0.15	1.678	0.15	-1.989	0.15		0.33556	1.387	0.83889	1.325		0.08389	1.678	0.20972	2.042	2.93611	2.256	0.41944	2.302	0.50333	2.499	0.62917	2.574		0.16778	1.385	0.20972	1.361	0.29361	1.33	0.41944	1.294	0.50333	1.261	0.62917	1.2							0.04194	2.052	0.5975	1.325
96.1	1.214		1.718	0.151	1.706	0.151	-1.995	0.151		0.33778	1.387	0.84444	1.325		0.08444	1.678	0.21111	2.042	2.95556	2.259	0.42222	2.302	0.50667	2.498	0.63333	2.57		0.16889	1.385	0.21111	1.361	0.29556	1.329	0.42222	1.294	0.50667	1.261	0.63333	1.2							0.04222	2.053	0.59778	1.325
96.73	1.213		1.762	0.152	1.729	0.152	-1.961	0.152		0.34	1.387	0.85	1.325		0.085	1.679	0.2125	2.04	2.975	2.262	0.425	2.303	0.51	2.503	0.6375	2.565		0.17	1.385	0.2125	1.361	0.2975	1.329	0.425	1.294	0.51	1.261	0.6375	1.2							0.0425	2.053	0.59806	1.325
97.36	1.212		1.78	0.153	1.701	0.153	-1.954	0.153		0.34222	1.387	0.85556	1.326		0.08556	1.679	0.21389	2.037	2.99444	2.258	0.42778	2.303	0.51333	2.5	0.64167	2.56		0.17111	1.385	0.21389	1.361	0.29944	1.329	0.42778	1.294	0.51333	1.261	0.64167	1.2							0.04278	2.053	0.59833	1.325
98.03	1.211		1.764	0.154	1.703	0.154	-1.938	0.154		0.34444	1.387	0.86111	1.325		0.08611	1.68	0.21528	2.037	3.01389	2.254	0.43056	2.304	0.51667	2.503	0.64583	2.569		0.17222	1.385	0.21528	1.361	0.30139	1.329	0.43056	1.293	0.51667	1.261	0.64583	1.2							0.04306	2.054	0.59861	1.325
98.64	1.21		1.792	0.155	1.686	0.155	-1.959	0.155		0.34667	1.387	0.86667	1.325		0.08667	1.682	0.21667	2.032	3.03333	2.257	0.43333	2.304	0.52	2.509	0.65	2.577		0.17333	1.385	0.21667	1.361	0.30333	1.329	0.43333	1.293	0.52	1.261	0.65	1.2							0.04333	2.054	0.59889	1.325
99.11	1.209		1.796	0.156	1.702	0.156	-1.941	0.156		0.34889	1.387	0.87222	1.325		0.08722	1.683	0.21806	2.034	3.05278	2.261	0.43611	2.304	0.52333	2.505	0.65417	2.578		0.17444	1.385	0.21806	1.361	0.30528	1.328	0.43611	1.293	0.52333	1.26	0.65417	1.2							0.04361	2.054	0.59917	1.324
99.73	1.208		1.78	0.157	1.695	0.157	-1.967	0.157		0.35111	1.387	0.87778	1.325		0.08778	1.684	0.21944	2.037	3.07222	2.255	0.43889	2.304	0.52667	2.5	0.65833	2.567		0.17556	1.385	0.21944	1.36	0.30722	1.329	0.43889	1.293	0.52667	1.26	0.65833	1.2							0.04389	2.055	0.59944	1.324
100.3	1.207		1.807	0.158	1.725	0.158	-1.98	0.158		0.35333	1.387	0.88333	1.325		0.08833	1.685	0.22083	2.04	3.09167	2.258	0.44167	2.304	0.53	2.5	0.6625	2.571		0.17667	1.385	0.22083	1.36	0.30917	1.329	0.44167	1.293	0.53	1.26	0.6625	1.2							0.04417	2.055	0.59972	1.324
100.9	1.206		1.809	0.159	1.71	0.159	-2.133	0.159		0.35556	1.387	0.88889	1.325		0.08889	1.686	0.22222	2.041	3.11111	2.249	0.44444	2.304	0.53333	2.496	0.66667	2.58		0.17778	1.385	0.22222	1.36	0.31111	1.329	0.44444	1.293	0.53333	1.26	0.66667	1.2							0.04444	2.055	0.6	1.324
101.6	1.205		1.833	0.16	1.722	0.16	-2.229	0.16		0.35778	1.387	0.89444	1.325		0.08944	1.685	0.22361	2.042	3.13056	2.247	0.44722	2.305	0.53667	2.493	0.67083	2.58		0.17889	1.385	0.22361	1.36	0.31306	1.329	0.44722	1.293	0.53667	1.26	0.67083	1.199							0.04472	2.056	0.60028	1.324
102.2	1.204		1.82	0.161	1.714	0.161	-2.294	0.161		0.36	1.387	0.9	1.325		0.09	1.681	0.225	2.044	3.15	2.244	0.45	2.305	0.54	2.488	0.675	2.572		0.18	1.385	0.225	1.36	0.315	1.329	0.45	1.293	0.54	1.26	0.675	1.199							0.045	2.056	0.60056	1.324
102.8	1.203		1.841	0.162	1.729	0.162	-2.294	0.162		0.36222	1.387	0.90556	1.324		0.09056	1.681	0.22639	2.047	3.16944	2.236	0.45278	2.305	0.54333	2.491	0.67917	2.586		0.18111	1.385	0.22639	1.36	0.31694	1.329	0.45278	1.293	0.54333	1.26	0.67917	1.199							0.04528	2.056	0.60083	1.324
103.3	1.202		1.836	0.163	1.734	0.163	-2.251	0.163		0.36444	1.387	0.91111	1.324		0.09111	1.682	0.22778	2.043	3.18889	2.226	0.45556	2.306	0.54667	2.497	0.68333	2.575		0.18222	1.385	0.22778	1.36	0.31889	1.329	0.45556	1.293	0.54667	1.26	0.68333	1.199							0.04556	2.057	0.60111	1.323
103.9	1.201		1.831	0.164	1.742	0.164	-2.239	0.164		0.36667	1.387	0.91667	1.324		0.09167	1.683	0.22917	2.045	3.20833	2.226	0.45833	2.306	0.55	2.498	0.6875	2.576		0.18333	1.384	0.22917	1.36	0.32083	1.329	0.45833	1.293	0.55	1.259	0.6875	1.199							0.04583	2.057	0.60139	1.323
104.5	1.2		1.842	0.165	1.781	0.165	-2.266	0.165		0.36889	1.386	0.92222	1.324		0.09222	1.685	0.23056	2.048	3.22778	2.243	0.46111	2.307	0.55333	2.508	0.69167	2.577		0.18444	1.384	0.23056	1.36	0.32278	1.329	0.46111	1.293	0.55333	1.259	0.69167	1.199							0.04611	2.057	0.60167	1.323
105.1	1.199		1.837	0.166	1.772	0.166	-2.504	0.166		0.37111	1.386	0.92778	1.324		0.09278	1.686	0.23194	2.052	3.24722	2.249	0.46389	2.307	0.55667	2.511	0.69583	2.584		0.18556	1.384	0.23194	1.36	0.32472	1.328	0.46389	1.293	0.55667	1.259	0.69583	1.199							0.04639	2.057	0.60194	1.323
105.7	1.198		1.864	0.167	1.735	0.167	-2.641	0.167		0.37333	1.386	0.93333	1.324		0.09333	1.687	0.23333	2.052	3.26667	2.254	0.46667	2.307	0.56	2.503	0.7	2.581		0.18667	1.384	0.23333	1.36	0.32667	1.328	0.46667	1.292	0.56	1.259	0.7	1.199							0.04667	2.058	0.60222	1.323
106.3	1.197		1.9	0.168	1.751	0.168	-2.538	0.168		0.37556	1.386	0.93889	1.324		0.09389	1.688	0.23472	2.052	3.28611	2.252	0.46944	2.307	0.56333	2.503	0.70417	2.583		0.18778	1.384	0.23472	1.36	0.32861	1.328	0.46944	1.292	0.56333	1.259	0.70417	1.199							0.04694	2.058	0.6025	1.323
107	1.196		1.873	0.169	1.765	0.169	-2.41	0.169		0.37778	1.386	0.94444	1.324		0.09444	1.688	0.23611	2.054	3.30556	2.261	0.47222	2.306	0.56667	2.501	0.70833	2.592		0.18889	1.384	0.23611	1.36	0.33056	1.328	0.47222	1.292	0.56667	1.259	0.70833	1.199							0.04722	2.058	0.60278	1.323
107.6	1.195		1.881	0.17	1.798	0.17	-2.352	0.17		0.38	1.386	0.95	1.324		0.095	1.688	0.2375	2.046	3.325	2.25	0.475	2.306	0.57	2.503	0.7125	2.572		0.19	1.384	0.2375	1.36	0.3325	1.328	0.475	1.292	0.57	1.259	0.7125	1.199							0.0475	2.059	0.60306	1.323
108.2	1.194		1.852	0.171	1.776	0.171	-2.284	0.171		0.38222	1.386	0.95556	1.323		0.09556	1.689	0.23889	2.046	3.34444	2.248	0.47778	2.306	0.57333	2.501	0.71667	2.572		0.19111	1.384	0.23889	1.36	0.33444	1.328	0.47778	1.292	0.57333	1.259	0.71667	1.198							0.04778	2.059	0.60333	1.322
108.7	1.193		1.865	0.172	1.797	0.172	-2.237	0.172		0.38444	1.386	0.96111	1.324		0.09611	1.689	0.24028	2.055	3.36389	2.252	0.48056	2.305	0.57667	2.501	0.72083	2.59		0.19222	1.384	0.24028	1.36	0.33639	1.328	0.48056	1.292	0.57667	1.259	0.72083	1.198							0.04806	2.059	0.60361	1.322
109.4	1.192		1.837	0.173	1.819	0.173	-2.173	0.173		0.38667	1.386	0.96667	1.324		0.09667	1.686	0.24167	2.051	3.38333	2.259	0.48333	2.306	0.58	2.512	0.725	2.581		0.19333	1.384	0.24167	1.36	0.33833	1.328	0.48333	1.292	0.58	1.259	0.725	1.198							0.04833	2.059	0.60389	1.322
110	1.191		1.848	0.174	1.819	0.174	-2.141	0.174		0.38889	1.386	0.97222	1.324		0.09722	1.688	0.24306	2.048	3.40278	2.248	0.48611	2.306	0.58333	2.521	0.72917	2.579		0.19444	1.384	0.24306	1.359	0.34028	1.328	0.48611	1.292	0.58333	1.259	0.72917	1.198							0.04861	2.06	0.60417	1.322
110.6	1.19		1.835	0.175	1.818	0.175	-2.09	0.175		0.39111	1.386	0.97778	1.323		0.09778	1.69	0.24444	2.048	3.42222	2.255	0.48889	2.307	0.58667	2.515	0.73333	2.581		0.19556	1.384	0.24444	1.359	0.34222	1.328	0.48889	1.292	0.58667	1.258	0.73333	1.198							0.04889	2.06	0.60444	1.322
111.2	1.189		1.857	0.176	1.84	0.176	-2.069	0.176		0.39333	1.386	0.98333	1.323		0.09833	1.691	0.24583	2.046	3.44167	2.264	0.49167	2.307	0.59	2.52	0.7375	2.584		0.19667	1.384	0.24583	1.359	0.34417	1.328	0.49167	1.292	0.59	1.258	0.7375	1.198							0.04917	2.06	0.60472	1.322
111.8	1.188		1.88	0.177	1.828	0.177	-2.052	0.177		0.39556	1.386	0.98889	1.323		0.09889	1.691	0.24722	2.048	3.46111	2.265	0.49444	2.307	0.59333	2.523	0.74167	2.591		0.19778	1.384	0.24722	1.359	0.34611	1.328	0.49444	1.292	0.59333	1.258	0.74167	1.198							0.04944	2.06	0.605	1.321
112.5	1.187		1.885	0.178	1.837	0.178	-2.014	0.178		0.39778	1.386	0.99444	1.323		0.09944	1.692	0.24861	2.05	3.48056	2.245	0.49722	2.307	0.59667	2.523	0.74583	2.581		0.19889	1.384	0.24861	1.359	0.34806	1.328	0.49722	1.292	0.59667	1.258	0.74583	1.198							0.04972	2.061	0.60528	1.321
113	1.186		1.93	0.179	1.826	0.179	-1.949	0.179		0.4	1.386	1	1.323		0.1	1.693	0.25	2.048	3.5	2.249	0.5	2.307	0.6	2.522	0.75	2.579		0.2	1.384	0.25	1.359	0.35	1.327	0.5	1.292	0.6	1.258	0.75	1.198							0.05	2.061	0.60556	1.321
113.6	1.185		1.989	0.18	1.815	0.18	-1.911	0.18		0.40222	1.386	1.00556	1.323		0.10056	1.694	0.25139	2.047	3.51944	2.253	0.50278	2.308	0.60333	2.508	0.75417	2.583		0.20111	1.384	0.25139	1.359	0.35194	1.327	0.50278	1.292	0.60333	1.258	0.75417	1.198							0.05028	2.061	0.60583	1.321
114.3	1.184		1.957	0.181	1.806	0.181	-1.859	0.181		0.40444	1.386	1.01111	1.323		0.10111	1.694	0.25278	2.047	3.53889	2.264	0.50556	2.308	0.60667	2.502	0.75833	2.585		0.20222	1.384	0.25278	1.359	0.35389	1.327	0.50556	1.292	0.60667	1.258	0.75833	1.198							0.05056	2.062	0.60611	1.321
114.9	1.183		1.939	0.182	1.79	0.182	-1.842	0.182		0.40667	1.386	1.01667	1.323		0.10167	1.695	0.25417	2.05	3.55833	2.257	0.50833	2.308	0.61	2.514	0.7625	2.579		0.20333	1.384	0.25417	1.359	0.35583	1.327	0.50833	1.291	0.61	1.258	0.7625	1.198							0.05083	2.062	0.60639	1.321
115.5	1.182		1.899	0.183	1.774	0.183	-2.04	0.183		0.40889	1.386	1.02222	1.323		0.10222	1.694	0.25556	2.052	3.57778	2.253	0.51111	2.308	0.61333	2.525	0.76667	2.584		0.20444	1.384	0.25556	1.359	0.35778	1.327	0.51111	1.291	0.61333	1.258	0.76667	1.198							0.05111	2.062	0.60667	1.321
116.1	1.181		1.921	0.184	1.789	0.184	-2.034	0.184		0.41111	1.386	1.02778	1.323		0.10278	1.693	0.25694	2.049	3.59722	2.254	0.51389	2.308	0.61667	2.535	0.77083	2.581		0.20556	1.384	0.25694	1.359	0.35972	1.327	0.51389	1.291	0.61667	1.258	0.77083	1.197							0.05139	2.062	0.60694	1.321
116.7	1.18		1.915	0.185	1.793	0.185	-1.909	0.185		0.41333	1.386	1.03333	1.322		0.10333	1.693	0.25833	2.052	3.61667	2.256	0.51667	2.309	0.62	2.527	0.775	2.595		0.20667	1.384	0.25833	1.359	0.36167	1.327	0.51667	1.291	0.62	1.258	0.775	1.197							0.05167	2.063	0.60722	1.32
117.4	1.179		1.941	0.186	1.822	0.186	-1.839	0.186		0.41556	1.386	1.03889	1.322		0.10389	1.694	0.25972	2.056	3.63611	2.265	0.51944	2.309	0.62333	2.51	0.77917	2.592		0.20778	1.384	0.25972	1.359	0.36361	1.327	0.51944	1.291	0.62333	1.258	0.77917	1.197							0.05194	2.063	0.6075	1.32
117.8	1.178		1.936	0.187	1.825	0.187	-1.8	0.187		0.41778	1.386	1.04444	1.322		0.10444	1.695	0.26111	2.059	3.65556	2.253	0.52222	2.309	0.62667	2.507	0.78333	2.587		0.20889	1.384	0.26111	1.359	0.36556	1.327	0.52222	1.291	0.62667	1.258	0.78333	1.197							0.05222	2.063	0.60778	1.32
118.5	1.177		1.917	0.188	1.866	0.188	-1.743	0.188		0.42	1.386	1.05	1.322		0.105	1.696	0.2625	2.06	3.675	2.268	0.525	2.309	0.63	2.514	0.7875	2.591		0.21	1.384	0.2625	1.359	0.3675	1.327	0.525	1.291	0.63	1.257	0.7875	1.197							0.0525	2.064	0.60806	1.32
119	1.176		1.932	0.189	1.87	0.189	-1.816	0.189		0.42222	1.386	1.05556	1.322		0.10556	1.697	0.26389	2.06	3.69444	2.25	0.52778	2.31	0.63333	2.507	0.79167	2.602		0.21111	1.384	0.26389	1.358	0.36944	1.327	0.52778	1.291	0.63333	1.257	0.79167	1.197							0.05278	2.064	0.60833	1.32
119.5	1.175		1.933	0.19	1.905	0.19	-1.954	0.19		0.42444	1.386	1.06111	1.322		0.10611	1.697	0.26528	2.054	3.71389	2.262	0.53056	2.309	0.63667	2.506	0.79583	2.591		0.21222	1.384	0.26528	1.358	0.37139	1.327	0.53056	1.291	0.63667	1.257	0.79583	1.197							0.05306	2.064	0.60861	1.32
120.3	1.174		1.941	0.191	1.884	0.191	-1.872	0.191		0.42667	1.386	1.06667	1.322		0.10667	1.698	0.26667	2.052	3.73333	2.242	0.53333	2.309	0.64	2.51	0.8	2.605		0.21333	1.384	0.26667	1.358	0.37333	1.327	0.53333	1.291	0.64	1.257	0.8	1.197							0.05333	2.065	0.60889	1.32
120.9	1.173		1.97	0.192	1.939	0.192	-1.765	0.192		0.42889	1.386	1.07222	1.322		0.10722	1.699	0.26806	2.056	3.75278	2.257	0.53611	2.309	0.64333	2.512	0.80417	2.606		0.21444	1.384	0.26806	1.358	0.37528	1.327	0.53611	1.291	0.64333	1.257	0.80417	1.197							0.05361	2.065	0.60917	1.32
121.4	1.172		1.95	0.193	1.922	0.193	-1.683	0.193		0.43111	1.386	1.07778	1.322		0.10778	1.699	0.26944	2.052	3.77222	2.261	0.53889	2.309	0.64667	2.506	0.80833	2.586		0.21556	1.384	0.26944	1.358	0.37722	1.327	0.53889	1.291	0.64667	1.257	0.80833	1.197							0.05389	2.065	0.60944	1.319
122.1	1.171		1.981	0.194	1.905	0.194	-1.649	0.194		0.43333	1.386	1.08333	1.322		0.10833	1.7	0.27083	2.054	3.79167	2.265	0.54167	2.309	0.65	2.51	0.8125	2.6		0.21667	1.384	0.27083	1.358	0.37917	1.327	0.54167	1.29	0.65	1.257	0.8125	1.197							0.05417	2.065	0.60972	1.319
122.7	1.17		1.974	0.195	1.926	0.195	-1.693	0.195		0.43556	1.386	1.08889	1.322		0.10889	1.699	0.27222	2.06	3.81111	2.266	0.54444	2.31	0.65333	2.511	0.81667	2.61		0.21778	1.384	0.27222	1.358	0.38111	1.326	0.54444	1.29	0.65333	1.257	0.81667	1.197							0.05444	2.066	0.61	1.319
123.4	1.169		2.007	0.196	1.93	0.196	-1.736	0.196		0.43778	1.386	1.09444	1.322		0.10944	1.7	0.27361	2.057	3.83056	2.271	0.54722	2.311	0.65667	2.518	0.82083	2.598		0.21889	1.384	0.27361	1.358	0.38306	1.326	0.54722	1.29	0.65667	1.257	0.82083	1.196							0.05472	2.066	0.61028	1.319
123.9	1.168		1.993	0.197	1.93	0.197	-1.767	0.197		0.44	1.386	1.1	1.322		0.11	1.701	0.275	2.054	3.85	2.271	0.55	2.312	0.66	2.521	0.825	2.591		0.22	1.384	0.275	1.358	0.385	1.326	0.55	1.29	0.66	1.257	0.825	1.196							0.055	2.066	0.61056	1.319
124.4	1.167		2.021	0.198	1.963	0.198	-1.788	0.198		0.44222	1.386	1.10556	1.322		0.11056	1.702	0.27639	2.056	3.86944	2.241	0.55278	2.313	0.66333	2.506	0.82917	2.589		0.22111	1.384	0.27639	1.358	0.38694	1.326	0.55278	1.29	0.66333	1.257	0.82917	1.196							0.05528	2.066	0.61083	1.319
125	1.166		2.018	0.199	1.955	0.199	-1.735	0.199		0.44444	1.386	1.11111	1.322		0.11111	1.703	0.27778	2.058	3.88889	2.257	0.55556	2.314	0.66667	2.501	0.83333	2.589		0.22222	1.383	0.27778	1.358	0.38889	1.326	0.55556	1.29	0.66667	1.257	0.83333	1.196							0.05556	2.066	0.61111	1.319
125.5	1.165		2.025	0.2	1.993	0.2	-1.703	0.2		0.44667	1.386	1.11667	1.321		0.11167	1.703	0.27917	2.059	3.90833	2.239	0.55833	2.314	0.67	2.505	0.8375	2.584		0.22333	1.383	0.27917	1.358	0.39083	1.326	0.55833	1.29	0.67	1.257	0.8375	1.196							0.05583	2.066	0.61139	1.319
126.1	1.164		2.063	0.201	1.996	0.201	-1.666	0.201		0.44889	1.386	1.12222	1.321		0.11222	1.704	0.28056	2.061	3.92778	2.252	0.56111	2.315	0.67333	2.503	0.84167	2.581		0.22444	1.383	0.28056	1.358	0.39278	1.326	0.56111	1.29	0.67333	1.257	0.84167	1.196							0.05611	2.067	0.61167	1.318
126.7	1.163		2.045	0.202	2.042	0.202	-1.679	0.202		0.45111	1.386	1.12778	1.322		0.11278	1.705	0.28194	2.06	3.94722	2.254	0.56389	2.316	0.67667	2.504	0.84583	2.586		0.22556	1.383	0.28194	1.358	0.39472	1.326	0.56389	1.29	0.67667	1.257	0.84583	1.196							0.05639	2.067	0.61194	1.318
127.3	1.162		2.037	0.203	2.013	0.203	-1.748	0.203		0.45333	1.386	1.13333	1.322		0.11333	1.706	0.28333	2.057	3.96667	2.259	0.56667	2.317	0.68	2.513	0.85	2.576		0.22667	1.383	0.28333	1.358	0.39667	1.326	0.56667	1.29	0.68	1.257	0.85	1.196							0.05667	2.067	0.61222	1.318
128	1.161		2.057	0.204	2.012	0.204	-1.817	0.204		0.45556	1.386	1.13889	1.321		0.11389	1.708	0.28472	2.051	3.98611	2.263	0.56944	2.318	0.68333	2.529	0.85417	2.579		0.22778	1.383	0.28472	1.358	0.39861	1.326	0.56944	1.29	0.68333	1.257	0.85417	1.196							0.05694	2.068	0.6125	1.318
128.6	1.16		2.056	0.205	2	0.205	-1.877	0.205		0.45778	1.386	1.14444	1.321		0.11444	1.709	0.28611	2.054	4.00556	2.271	0.57222	2.319	0.68667	2.528	0.85833	2.582		0.22889	1.383	0.28611	1.357	0.40056	1.326	0.57222	1.29	0.68667	1.256	0.85833	1.196							0.05722	2.068	0.61278	1.318
129.3	1.159		2.089	0.206	1.985	0.206	-1.865	0.206		0.46	1.386	1.15	1.321		0.115	1.708	0.2875	2.059	4.025	2.237	0.575	2.32	0.69	2.519	0.8625	2.583		0.23	1.383	0.2875	1.357	0.4025	1.326	0.575	1.289	0.69	1.256	0.8625	1.196							0.0575	2.068	0.61306	1.318
129.8	1.158		2.109	0.207	1.986	0.207	-1.82	0.207		0.46222	1.386	1.15556	1.321		0.11556	1.707	0.28889	2.062	4.04444	2.251	0.57778	2.321	0.69333	2.514	0.86667	2.583		0.23111	1.383	0.28889	1.357	0.40444	1.326	0.57778	1.289	0.69333	1.256	0.86667	1.196							0.05778	2.068	0.61333	1.318
130.5	1.157		2.139	0.208	1.984	0.208	-2.034	0.208		0.46444	1.386	1.16111	1.321		0.11611	1.706	0.29028	2.065	4.06389	2.253	0.58056	2.321	0.69667	2.521	0.87083	2.591		0.23222	1.383	0.29028	1.357	0.40639	1.326	0.58056	1.289	0.69667	1.256	0.87083	1.196							0.05806	2.069	0.61361	1.318
131.1	1.156		2.11	0.209	1.99	0.209	-2.973	0.209		0.46667	1.386	1.16667	1.321		0.11667	1.706	0.29167	2.065	4.08333	2.26	0.58333	2.321	0.7	2.523	0.875	2.591		0.23333	1.383	0.29167	1.357	0.40833	1.326	0.58333	1.289	0.7	1.256	0.875	1.196							0.05833	2.069	0.61389	1.317
131.6	1.155		2.114	0.21	2.001	0.21	-3.704	0.21		0.46889	1.386	1.17222	1.321		0.11722	1.707	0.29306	2.058	4.10278	2.265	0.58611	2.321	0.70333	2.511	0.87917	2.595		0.23444	1.383	0.29306	1.357	0.41028	1.326	0.58611	1.289	0.70333	1.256	0.87917	1.196							0.05861	2.069	0.61417	1.317
132.2	1.154		2.131	0.211	2.002	0.211	-3.806	0.211		0.47111	1.385	1.17778	1.321		0.11778	1.707	0.29444	2.06	4.12222	2.269	0.58889	2.321	0.70667	2.505	0.88333	2.607		0.23556	1.383	0.29444	1.357	0.41222	1.326	0.58889	1.289	0.70667	1.256	0.88333	1.195							0.05889	2.069	0.61444	1.317
132.8	1.153		2.128	0.212	2.036	0.212	-3.628	0.212		0.47333	1.385	1.18333	1.32		0.11833	1.708	0.29583	2.063	4.14167	2.266	0.59167	2.321	0.71	2.506	0.8875	2.595		0.23667	1.383	0.29583	1.357	0.41417	1.326	0.59167	1.289	0.71	1.256	0.8875	1.195							0.05917	2.069	0.61472	1.317
133.4	1.152		2.167	0.213	2.023	0.213	-3.423	0.213		0.47556	1.385	1.18889	1.32		0.11889	1.709	0.29722	2.063	4.16111	2.269	0.59444	2.321	0.71333	2.51	0.89167	2.611		0.23778	1.383	0.29722	1.357	0.41611	1.326	0.59444	1.289	0.71333	1.256	0.89167	1.195							0.05944	2.07	0.615	1.317
134	1.151		2.162	0.214	2.049	0.214	-3.2	0.214		0.47778	1.385	1.19444	1.32		0.11944	1.711	0.29861	2.056	4.18056	2.269	0.59722	2.321	0.71667	2.516	0.89583	2.613		0.23889	1.383	0.29861	1.357	0.41806	1.326	0.59722	1.289	0.71667	1.256	0.89583	1.195							0.05972	2.07	0.61528	1.317
134.5	1.15		2.143	0.215	2.044	0.215	-3.041	0.215		0.48	1.385	1.2	1.32		0.12	1.71	0.3	2.055	4.2	2.269	0.6	2.322	0.72	2.516	0.9	2.607		0.24	1.383	0.3	1.357	0.42	1.325	0.6	1.289	0.72	1.256	0.9	1.195							0.06	2.07	0.61556	1.317
135.1	1.149		2.137	0.216	2.056	0.216	-2.979	0.216		0.48222	1.385	1.20556	1.32		0.12056	1.711	0.30139	2.055	4.21944	2.266	0.60278	2.322	0.72333	2.519	0.90417	2.601		0.24111	1.383	0.30139	1.357	0.42194	1.325	0.60278	1.288	0.72333	1.256	0.90417	1.195							0.06028	2.071	0.61583	1.317
135.8	1.148		2.113	0.217	2.063	0.217	-2.981	0.217		0.48444	1.385	1.21111	1.32		0.12111	1.712	0.30278	2.052	4.23889	2.252	0.60556	2.322	0.72667	2.52	0.90833	2.602		0.24222	1.383	0.30278	1.357	0.42389	1.325	0.60556	1.288	0.72667	1.256	0.90833	1.195							0.06056	2.071	0.61611	1.316
136.4	1.147		2.13	0.218	2.091	0.218	-3.009	0.218		0.48667	1.385	1.21667	1.32		0.12167	1.715	0.30417	2.05	4.25833	2.252	0.60833	2.321	0.73	2.519	0.9125	2.603		0.24333	1.383	0.30417	1.357	0.42583	1.325	0.60833	1.288	0.73	1.256	0.9125	1.195							0.06083	2.071	0.61639	1.316
137.1	1.146		2.12	0.219	2.094	0.219	-3.165	0.219		0.48889	1.385	1.22222	1.32		0.12222	1.718	0.30556	2.047	4.27778	2.254	0.61111	2.321	0.73333	2.518	0.91667	2.603		0.24444	1.383	0.30556	1.357	0.42778	1.325	0.61111	1.288	0.73333	1.256	0.91667	1.195							0.06111	2.071	0.61667	1.316
137.5	1.145		2.153	0.22	2.096	0.22	-3.562	0.22		0.49111	1.385	1.22778	1.32		0.12278	1.719	0.30694	2.048	4.29722	2.262	0.61389	2.321	0.73667	2.519	0.92083	2.591		0.24556	1.383	0.30694	1.356	0.42972	1.325	0.61389	1.288	0.73667	1.255	0.92083	1.195							0.06139	2.071	0.61694	1.316
138.2	1.144		2.152	0.221	2.122	0.221	-3.89	0.221		0.49333	1.385	1.23333	1.32		0.12333	1.718	0.30833	2.046	4.31667	2.252	0.61667	2.32	0.74	2.515	0.925	2.588		0.24667	1.383	0.30833	1.356	0.43167	1.325	0.61667	1.288	0.74	1.255	0.925	1.195							0.06167	2.072	0.61722	1.316
138.7	1.143		2.188	0.222	2.134	0.222	-3.721	0.222		0.49556	1.385	1.23889	1.32		0.12389	1.716	0.30972	2.042	4.33611	2.258	0.61944	2.321	0.74333	2.52	0.92917	2.59		0.24778	1.383	0.30972	1.356	0.43361	1.325	0.61944	1.288	0.74333	1.255	0.92917	1.195							0.06194	2.072	0.6175	1.316
139.2	1.142		2.207	0.223	2.15	0.223	-3.481	0.223		0.49778	1.385	1.24444	1.32		0.12444	1.716	0.31111	2.043	4.35556	2.264	0.62222	2.321	0.74667	2.516	0.93333	2.593		0.24889	1.383	0.31111	1.356	0.43556	1.325	0.62222	1.288	0.74667	1.255	0.93333	1.195							0.06222	2.072	0.61778	1.316
139.9	1.141		2.208	0.224	2.144	0.224	-3.315	0.224		0.5	1.385	1.25	1.319		0.125	1.713	0.3125	2.047	4.375	2.266	0.625	2.321	0.75	2.522	0.9375	2.595		0.25	1.383	0.3125	1.356	0.4375	1.325	0.625	1.288	0.75	1.255	0.9375	1.195							0.0625	2.072	0.61806	1.316
140.5	1.14		2.246	0.225	2.17	0.225	-3.25	0.225		0.50222	1.385	1.25556	1.319		0.12556	1.713	0.31389	2.05	4.39444	2.252	0.62778	2.32	0.75333	2.522	0.94167	2.592		0.25111	1.383	0.31389	1.356	0.43944	1.325	0.62778	1.288	0.75333	1.255	0.94167	1.195							0.06278	2.073	0.61833	1.315
141	1.139		2.267	0.226	2.217	0.226	-3.137	0.226		0.50444	1.385	1.26111	1.319		0.12611	1.713	0.31528	2.055	4.41389	2.262	0.63056	2.321	0.75667	2.52	0.94583	2.586		0.25222	1.383	0.31528	1.356	0.44139	1.325	0.63056	1.288	0.75667	1.255	0.94583	1.195							0.06306	2.073	0.61861	1.315
141.8	1.138		2.268	0.227	2.204	0.227	-3.006	0.227		0.50667	1.385	1.26667	1.319		0.12667	1.713	0.31667	2.058	4.43333	2.259	0.63333	2.321	0.76	2.521	0.95	2.591		0.25333	1.383	0.31667	1.356	0.44333	1.325	0.63333	1.288	0.76	1.255	0.95	1.195							0.06333	2.073	0.61889	1.315
142.3	1.137		2.294	0.228	2.216	0.228	-2.942	0.228		0.50889	1.385	1.27222	1.319		0.12722	1.713	0.31806	2.058	4.45278	2.263	0.63611	2.321	0.76333	2.514	0.95417	2.588		0.25444	1.383	0.31806	1.356	0.44528	1.325	0.63611	1.288	0.76333	1.255	0.95417	1.195							0.06361	2.073	0.61917	1.315
142.8	1.136		2.258	0.229	2.242	0.229	-2.936	0.229		0.51111	1.385	1.27778	1.319		0.12778	1.714	0.31944	2.059	4.47222	2.263	0.63889	2.321	0.76667	2.516	0.95833	2.589		0.25556	1.383	0.31944	1.356	0.44722	1.325	0.63889	1.287	0.76667	1.255	0.95833	1.195							0.06389	2.074	0.61944	1.315
143.4	1.135		2.278	0.23	2.252	0.23	-3.109	0.23		0.51333	1.385	1.28333	1.319		0.12833	1.716	0.32083	2.06	4.49167	2.271	0.64167	2.321	0.77	2.516	0.9625	2.591		0.25667	1.383	0.32083	1.356	0.44917	1.325	0.64167	1.287	0.77	1.255	0.9625	1.195							0.06417	2.073	0.61972	1.315
144	1.134		2.246	0.231	2.277	0.231	-3.391	0.231		0.51556	1.385	1.28889	1.319		0.12889	1.716	0.32222	2.06	4.51111	2.284	0.64444	2.321	0.77333	2.511	0.96667	2.593		0.25778	1.383	0.32222	1.356	0.45111	1.324	0.64444	1.287	0.77333	1.255	0.96667	1.194							0.06444	2.074	0.62	1.315
144.7	1.133		2.249	0.232	2.285	0.232	-3.498	0.232		0.51778	1.385	1.29444	1.319		0.12944	1.717	0.32361	2.051	4.53056	2.261	0.64722	2.322	0.77667	2.51	0.97083	2.604		0.25889	1.383	0.32361	1.356	0.45306	1.324	0.64722	1.287	0.77667	1.255	0.97083	1.194							0.06472	2.074	0.62028	1.315
145.2	1.132		2.212	0.233	2.305	0.233	-3.647	0.233		0.52	1.385	1.3	1.319		0.13	1.72	0.325	2.04	4.55	2.249	0.65	2.322	0.78	2.513	0.975	2.623		0.26	1.383	0.325	1.356	0.455	1.324	0.65	1.287	0.78	1.254	0.975	1.194							0.065	2.074	0.62056	1.315
145.7	1.131		2.218	0.234	2.297	0.234	-3.768	0.234		0.52222	1.385	1.30556	1.319		0.13056	1.721	0.32639	2.04	4.56944	2.245	0.65278	2.323	0.78333	2.518	0.97917	2.616		0.26111	1.383	0.32639	1.356	0.45694	1.324	0.65278	1.287	0.78333	1.254	0.97917	1.194							0.06528	2.074	0.62083	1.314
146.4	1.13		2.237	0.235	2.314	0.235	-3.919	0.235		0.52444	1.385	1.31111	1.319		0.13111	1.722	0.32778	2.036	4.58889	2.253	0.65556	2.324	0.78667	2.517	0.98333	2.612		0.26222	1.383	0.32778	1.356	0.45889	1.324	0.65556	1.287	0.78667	1.254	0.98333	1.194							0.06556	2.075	0.62111	1.314
146.9	1.129		2.266	0.236	2.323	0.236	-4.093	0.236		0.52667	1.385	1.31667	1.319		0.13167	1.724	0.32917	2.037	4.60833	2.258	0.65833	2.325	0.79	2.516	0.9875	2.605		0.26333	1.383	0.32917	1.355	0.46083	1.324	0.65833	1.287	0.79	1.254	0.9875	1.194							0.06583	2.075	0.62139	1.314
147.6	1.128		2.305	0.237	2.305	0.237	-4.336	0.237		0.52889	1.385	1.32222	1.319		0.13222	1.722	0.33056	2.039	4.62778	2.261	0.66111	2.326	0.79333	2.513	0.99167	2.599		0.26444	1.382	0.33056	1.355	0.46278	1.324	0.66111	1.287	0.79333	1.254	0.99167	1.194							0.06611	2.075	0.62167	1.314
148.2	1.127		2.298	0.238	2.259	0.238	-4.674	0.238		0.53111	1.385	1.32778	1.319		0.13278	1.722	0.33194	2.042	4.64722	2.263	0.66389	2.326	0.79667	2.508	0.99583	2.587		0.26556	1.382	0.33194	1.355	0.46472	1.324	0.66389	1.287	0.79667	1.254	0.99583	1.194							0.06639	2.075	0.62194	1.314
148.8	1.126		2.302	0.239	2.275	0.239	-4.664	0.239		0.53333	1.385	1.33333	1.319		0.13333	1.723	0.33333	2.045	4.66667	2.267	0.66667	2.326	0.8	2.503	1	2.584		0.26667	1.382	0.33333	1.355	0.46667	1.324	0.66667	1.287	0.8	1.254	1	1.194							0.06667	2.075	0.62222	1.314
149.3	1.125		2.321	0.24	2.261	0.24	-4.484	0.24		0.53556	1.385	1.33889	1.319		0.13389	1.723	0.33472	2.041	4.68611	2.27	0.66944	2.325	0.80333	2.502	1.00417	2.583		0.26778	1.382	0.33472	1.355	0.46861	1.324	0.66944	1.287	0.80333	1.254	1.00417	1.194							0.06694	2.076	0.6225	1.314
149.9	1.124		2.329	0.241	2.277	0.241	-4.316	0.241		0.53778	1.385	1.34444	1.318		0.13444	1.723	0.33611	2.038	4.70556	2.261	0.67222	2.325	0.80667	2.503	1.00833	2.589		0.26889	1.382	0.33611	1.355	0.47056	1.324	0.67222	1.287	0.80667	1.254	1.00833	1.194							0.06722	2.076	0.62278	1.314
150.4	1.123		2.405	0.242	2.292	0.242	-4.233	0.242		0.54	1.385	1.35	1.318		0.135	1.723	0.3375	2.038	4.725	2.249	0.675	2.325	0.81	2.506	1.0125	2.595		0.27	1.382	0.3375	1.355	0.4725	1.324	0.675	1.287	0.81	1.254	1.0125	1.194							0.0675	2.076	0.62306	1.314
150.9	1.122		2.397	0.243	2.286	0.243	-4.198	0.243		0.54222	1.385	1.35556	1.318		0.13556	1.723	0.33889	2.04	4.74444	2.237	0.67778	2.325	0.81333	2.515	1.01667	2.604		0.27111	1.382	0.33889	1.355	0.47444	1.324	0.67778	1.287	0.81333	1.254	1.01667	1.194							0.06778	2.076	0.62333	1.313
151.6	1.121		2.411	0.244	2.293	0.244	-4.293	0.244		0.54444	1.385	1.36111	1.318		0.13611	1.725	0.34028	2.044	4.76389	2.247	0.68056	2.326	0.81667	2.514	1.02083	2.607		0.27222	1.382	0.34028	1.355	0.47639	1.324	0.68056	1.287	0.81667	1.254	1.02083	1.194							0.06806	2.076	0.62361	1.313
152.2	1.12		2.419	0.245	2.297	0.245	-4.441	0.245		0.54667	1.385	1.36667	1.318		0.13667	1.726	0.34167	2.045	4.78333	2.253	0.68333	2.326	0.82	2.509	1.025	2.62		0.27333	1.382	0.34167	1.355	0.47833	1.324	0.68333	1.287	0.82	1.253	1.025	1.194							0.06833	2.076	0.62389	1.313
152.9	1.119		2.416	0.246	2.326	0.246	-4.524	0.246		0.54889	1.385	1.37222	1.318		0.13722	1.727	0.34306	2.042	4.80278	2.253	0.68611	2.327	0.82333	2.508	1.02917	2.619		0.27444	1.382	0.34306	1.355	0.48028	1.323	0.68611	1.287	0.82333	1.253	1.02917	1.193							0.06861	2.076	0.62417	1.313
153.4	1.118		2.437	0.247	2.385	0.247	-4.483	0.247		0.55111	1.385	1.37778	1.318		0.13778	1.727	0.34444	2.041	4.82222	2.266	0.68889	2.328	0.82667	2.511	1.03333	2.602		0.27556	1.382	0.34444	1.355	0.48222	1.323	0.68889	1.287	0.82667	1.253	1.03333	1.193							0.06889	2.077	0.62444	1.313
154	1.117		2.4	0.248	2.39	0.248	-4.356	0.248		0.55333	1.385	1.38333	1.318		0.13833	1.728	0.34583	2.043	4.84167	2.265	0.69167	2.329	0.83	2.504	1.0375	2.61		0.27667	1.382	0.34583	1.355	0.48417	1.323	0.69167	1.286	0.83	1.253	1.0375	1.193							0.06917	2.077	0.62472	1.313
154.5	1.116		2.404	0.249	2.398	0.249	-4.264	0.249		0.55556	1.385	1.38889	1.318		0.13889	1.728	0.34722	2.045	4.86111	2.271	0.69444	2.329	0.83333	2.497	1.04167	2.61		0.27778	1.382	0.34722	1.355	0.48611	1.323	0.69444	1.286	0.83333	1.253	1.04167	1.193							0.06944	2.077	0.625	1.313
155.2	1.115		2.425	0.25	2.371	0.25	-4.234	0.25		0.55778	1.385	1.39444	1.318		0.13944	1.727	0.34861	2.042	4.88056	2.269	0.69722	2.329	0.83667	2.499	1.04583	2.601		0.27889	1.382	0.34861	1.355	0.48806	1.323	0.69722	1.286	0.83667	1.253	1.04583	1.193							0.06972	2.077	0.62528	1.313
155.6	1.114		2.464	0.251	2.418	0.251	-4.224	0.251		0.56	1.385	1.4	1.318		0.14	1.728	0.35	2.043	4.9	2.255	0.7	2.329	0.84	2.498	1.05	2.598		0.28	1.382	0.35	1.355	0.49	1.323	0.7	1.286	0.84	1.253	1.05	1.193							0.07	2.078	0.62556	1.313
156.2	1.113		2.553	0.252	2.42	0.252	-4.263	0.252		0.56222	1.385	1.40556	1.318		0.14056	1.731	0.35139	2.045	4.91944	2.256	0.70278	2.328	0.84333	2.507	1.05417	2.597		0.28111	1.382	0.35139	1.355	0.49194	1.323	0.70278	1.286	0.84333	1.253	1.05417	1.193							0.07028	2.078	0.62583	1.312
156.8	1.112		2.498	0.253	2.458	0.253	-4.277	0.253		0.56444	1.385	1.41111	1.318		0.14111	1.734	0.35278	2.046	4.93889	2.264	0.70556	2.328	0.84667	2.522	1.05833	2.594		0.28222	1.382	0.35278	1.355	0.49389	1.323	0.70556	1.286	0.84667	1.253	1.05833	1.193							0.07056	2.078	0.62611	1.312
157.4	1.111		2.485	0.254	2.456	0.254	-4.211	0.254		0.56667	1.385	1.41667	1.317		0.14167	1.736	0.35417	2.048	4.95833	2.276	0.70833	2.327	0.85	2.534	1.0625	2.599		0.28333	1.382	0.35417	1.354	0.49583	1.323	0.70833	1.286	0.85	1.253	1.0625	1.193							0.07083	2.078	0.62639	1.312
158	1.11		2.482	0.255	2.505	0.255	-4.091	0.255		0.56889	1.385	1.42222	1.317		0.14222	1.736	0.35556	2.05	4.97778	2.271	0.71111	2.327	0.85333	2.536	1.06667	2.597		0.28444	1.382	0.35556	1.354	0.49778	1.322	0.71111	1.286	0.85333	1.253	1.06667	1.193							0.07111	2.078	0.62667	1.312
158.5	1.109		2.474	0.256	2.502	0.256	-4	0.256		0.57111	1.385	1.42778	1.317		0.14278	1.735	0.35694	2.046	4.99722	2.276	0.71389	2.328	0.85667	2.523	1.07083	2.597		0.28556	1.382	0.35694	1.354	0.49972	1.322	0.71389	1.286	0.85667	1.253	1.07083	1.193							0.07139	2.079	0.62694	1.312
159.2	1.108		2.484	0.257	2.52	0.257	-3.98	0.257		0.57333	1.385	1.43333	1.318		0.14333	1.734	0.35833	2.049	5.01667	2.274	0.71667	2.329	0.86	2.518	1.075	2.6		0.28667	1.382	0.35833	1.354	0.50167	1.322	0.71667	1.286	0.86	1.253	1.075	1.193							0.07167	2.079	0.62722	1.312
159.6	1.107		2.473	0.258	2.6	0.258	-3.906	0.258		0.57556	1.385	1.43889	1.317		0.14389	1.734	0.35972	2.051	5.03611	2.274	0.71944	2.329	0.86333	2.522	1.07917	2.612		0.28778	1.382	0.35972	1.354	0.50361	1.323	0.71944	1.285	0.86333	1.253	1.07917	1.193							0.07194	2.079	0.6275	1.312
160.2	1.106		2.478	0.259	2.596	0.259	-3.817	0.259		0.57778	1.385	1.44444	1.317		0.14444	1.733	0.36111	2.053	5.05556	2.276	0.72222	2.329	0.86667	2.515	1.08333	2.612		0.28889	1.382	0.36111	1.354	0.50556	1.322	0.72222	1.285	0.86667	1.253	1.08333	1.193							0.07222	2.079	0.62778	1.312
160.8	1.105		2.494	0.26	2.574	0.26	-3.787	0.26		0.58	1.385	1.45	1.317		0.145	1.733	0.3625	2.046	5.075	2.28	0.725	2.327	0.87	2.505	1.0875	2.604		0.29	1.382	0.3625	1.354	0.5075	1.322	0.725	1.285	0.87	1.253	1.0875	1.193							0.0725	2.079	0.62806	1.312
161.4	1.104		2.512	0.261	2.591	0.261	-4.056	0.261		0.58222	1.385	1.45556	1.317		0.14556	1.733	0.36389	2.042	5.09444	2.277	0.72778	2.329	0.87333	2.503	1.09167	2.605		0.29111	1.382	0.36389	1.354	0.50944	1.322	0.72778	1.285	0.87333	1.253	1.09167	1.193							0.07278	2.079	0.62833	1.312
161.9	1.103		2.493	0.262	2.571	0.262	-4.568	0.262		0.58444	1.384	1.46111	1.317		0.14611	1.734	0.36528	2.044	5.11389	2.274	0.73056	2.329	0.87667	2.51	1.09583	2.607		0.29222	1.382	0.36528	1.354	0.51139	1.322	0.73056	1.285	0.87667	1.253	1.09583	1.193							0.07306	2.079	0.62861	1.312
162.6	1.102		2.499	0.263	2.577	0.263	-4.957	0.263		0.58667	1.384	1.46667	1.317		0.14667	1.734	0.36667	2.047	5.13333	2.274	0.73333	2.329	0.88	2.524	1.1	2.608		0.29333	1.382	0.36667	1.354	0.51333	1.322	0.73333	1.285	0.88	1.253	1.1	1.193							0.07333	2.079	0.62889	1.311
163.1	1.101		2.553	0.264	2.527	0.264	-5.058	0.264		0.58889	1.384	1.47222	1.317		0.14722	1.736	0.36806	2.05	5.15278	2.265	0.73611	2.329	0.88333	2.533	1.10417	2.603		0.29444	1.382	0.36806	1.354	0.51528	1.322	0.73611	1.285	0.88333	1.253	1.10417	1.193							0.07361	2.08	0.62917	1.311
163.6	1.1		2.574	0.265	2.55	0.265	-4.64	0.265		0.59111	1.384	1.47778	1.317		0.14778	1.734	0.36944	2.053	5.17222	2.264	0.73889	2.329	0.88667	2.532	1.10833	2.593		0.29556	1.382	0.36944	1.354	0.51722	1.322	0.73889	1.285	0.88667	1.253	1.10833	1.192							0.07389	2.08	0.62944	1.311
164.2	1.099		2.63	0.266	2.541	0.266	-4.291	0.266		0.59333	1.384	1.48333	1.317		0.14833	1.733	0.37083	2.058	5.19167	2.271	0.74167	2.33	0.89	2.53	1.1125	2.596		0.29667	1.382	0.37083	1.354	0.51917	1.322	0.74167	1.285	0.89	1.253	1.1125	1.192							0.07417	2.08	0.62972	1.311
164.8	1.098		2.64	0.267	2.592	0.267	-4.051	0.267		0.59556	1.384	1.48889	1.317		0.14889	1.734	0.37222	2.061	5.21111	2.27	0.74444	2.33	0.89333	2.531	1.11667	2.593		0.29778	1.382	0.37222	1.354	0.52111	1.322	0.74444	1.285	0.89333	1.253	1.11667	1.192							0.07444	2.08	0.63	1.311
165.3	1.097		2.679	0.268	2.6	0.268	-3.863	0.268		0.59778	1.384	1.49444	1.317		0.14944	1.735	0.37361	2.057	5.23056	2.281	0.74722	2.33	0.89667	2.535	1.12083	2.598		0.29889	1.382	0.37361	1.354	0.52306	1.322	0.74722	1.285	0.89667	1.253	1.12083	1.192							0.07472	2.081	0.63028	1.311
165.9	1.096		2.725	0.269	2.635	0.269	-3.988	0.269		0.6	1.384	1.5	1.316		0.15	1.737	0.375	2.062	5.25	2.266	0.75	2.331	0.9	2.531	1.125	2.601		0.3	1.382	0.375	1.354	0.525	1.321	0.75	1.285	0.9	1.253	1.125	1.192							0.075	2.081	0.63056	1.311
166.4	1.095		2.668	0.27	2.605	0.27	-4.262	0.27		0.60222	1.384	1.50556	1.316		0.15056	1.74	0.37639	2.066	5.26944	2.273	0.75278	2.331	0.90333	2.531	1.12917	2.605		0.30111	1.382	0.37639	1.354	0.52694	1.322	0.75278	1.285	0.90333	1.253	1.12917	1.192							0.07528	2.081	0.63083	1.311
166.9	1.094		2.68	0.271	2.627	0.271	-4.41	0.271		0.60444	1.384	1.51111	1.316		0.15111	1.743	0.37778	2.065	5.28889	2.253	0.75556	2.332	0.90667	2.524	1.13333	2.603		0.30222	1.382	0.37778	1.354	0.52889	1.322	0.75556	1.285	0.90667	1.253	1.13333	1.192							0.07556	2.081	0.63111	1.311
167.5	1.093		2.67	0.272	2.638	0.272	-4.474	0.272		0.60667	1.384	1.51667	1.317		0.15167	1.74	0.37917	2.059	5.30833	2.256	0.75833	2.332	0.91	2.528	1.1375	2.605		0.30333	1.381	0.37917	1.354	0.53083	1.322	0.75833	1.285	0.91	1.252	1.1375	1.192							0.07583	2.082	0.63139	1.31
168.2	1.092		2.71	0.273	2.667	0.273	-4.507	0.273		0.60889	1.384	1.52222	1.316		0.15222	1.738	0.38056	2.058	5.32778	2.263	0.76111	2.332	0.91333	2.542	1.14167	2.608		0.30444	1.381	0.38056	1.354	0.53278	1.322	0.76111	1.284	0.91333	1.252	1.14167	1.192							0.07611	2.082	0.63167	1.31
168.7	1.091		2.751	0.274	2.684	0.274	-4.478	0.274		0.61111	1.384	1.52778	1.316		0.15278	1.742	0.38194	2.06	5.34722	2.265	0.76389	2.333	0.91667	2.541	1.14583	2.611		0.30556	1.381	0.38194	1.353	0.53472	1.322	0.76389	1.284	0.91667	1.252	1.14583	1.192							0.07639	2.082	0.63194	1.31
169.3	1.09		2.716	0.275	2.675	0.275	-4.421	0.275		0.61333	1.384	1.53333	1.316		0.15333	1.745	0.38333	2.062	5.36667	2.263	0.76667	2.333	0.92	2.542	1.15	2.605		0.30667	1.381	0.38333	1.353	0.53667	1.322	0.76667	1.284	0.92	1.252	1.15	1.192							0.07667	2.082	0.63222	1.31
169.7	1.089		2.774	0.276	2.739	0.276	-4.357	0.276		0.61556	1.384	1.53889	1.316		0.15389	1.743	0.38472	2.064	5.38611	2.269	0.76944	2.332	0.92333	2.544	1.15417	2.605		0.30778	1.381	0.38472	1.353	0.53861	1.322	0.76944	1.284	0.92333	1.252	1.15417	1.192							0.07694	2.082	0.6325	1.31
170.3	1.088		2.814	0.277	2.773	0.277	-4.385	0.277		0.61778	1.384	1.54444	1.316		0.15444	1.741	0.38611	2.063	5.40556	2.272	0.77222	2.332	0.92667	2.543	1.15833	2.606		0.30889	1.381	0.38611	1.353	0.54056	1.322	0.77222	1.284	0.92667	1.252	1.15833	1.192							0.07722	2.082	0.63278	1.31
170.8	1.087		2.818	0.278	2.738	0.278	-4.371	0.278		0.62	1.384	1.55	1.316		0.155	1.74	0.3875	2.057	5.425	2.273	0.775	2.331	0.93	2.54	1.1625	2.6		0.31	1.381	0.3875	1.353	0.5425	1.322	0.775	1.284	0.93	1.252	1.1625	1.192							0.0775	2.082	0.63306	1.31
171.5	1.086		2.761	0.279	2.794	0.279	-4.339	0.279		0.62222	1.384	1.55556	1.316		0.15556	1.737	0.38889	2.06	5.44444	2.261	0.77778	2.331	0.93333	2.551	1.16667	2.605		0.31111	1.381	0.38889	1.353	0.54444	1.322	0.77778	1.284	0.93333	1.252	1.16667	1.191							0.07778	2.082	0.63333	1.31
172	1.085		2.721	0.28	2.785	0.28	-4.338	0.28		0.62444	1.384	1.56111	1.316		0.15611	1.735	0.39028	2.063	5.46389	2.271	0.78056	2.331	0.93667	2.528	1.17083	2.605		0.31222	1.381	0.39028	1.353	0.54639	1.322	0.78056	1.284	0.93667	1.252	1.17083	1.191							0.07806	2.082	0.63361	1.31
172.4	1.084		2.735	0.281	2.808	0.281	-4.298	0.281		0.62667	1.384	1.56667	1.316		0.15667	1.738	0.39167	2.066	5.48333	2.275	0.78333	2.331	0.94	2.525	1.175	2.605		0.31333	1.381	0.39167	1.353	0.54833	1.322	0.78333	1.284	0.94	1.252	1.175	1.191							0.07833	2.083	0.63389	1.31
173.2	1.083		2.72	0.282	2.793	0.282	-4.197	0.282		0.62889	1.384	1.57222	1.316		0.15722	1.74	0.39306	2.061	5.50278	2.257	0.78611	2.332	0.94333	2.523	1.17917	2.613		0.31444	1.381	0.39306	1.353	0.55028	1.322	0.78611	1.284	0.94333	1.252	1.17917	1.191							0.07861	2.082	0.63417	1.309
173.7	1.082		2.736	0.283	2.812	0.283	-4.086	0.283		0.63111	1.384	1.57778	1.316		0.15778	1.742	0.39444	2.059	5.52222	2.268	0.78889	2.332	0.94667	2.526	1.18333	2.621		0.31556	1.381	0.39444	1.353	0.55222	1.322	0.78889	1.284	0.94667	1.252	1.18333	1.191							0.07889	2.083	0.63444	1.309
174	1.081		2.762	0.284	2.832	0.284	-4.002	0.284		0.63333	1.384	1.58333	1.316		0.15833	1.743	0.39583	2.061	5.54167	2.253	0.79167	2.332	0.95	2.527	1.1875	2.623		0.31667	1.381	0.39583	1.353	0.55417	1.322	0.79167	1.284	0.95	1.252	1.1875	1.191							0.07917	2.083	0.63472	1.309
174.6	1.08		2.765	0.285	2.894	0.285	-3.938	0.285		0.63556	1.384	1.58889	1.315		0.15889	1.744	0.39722	2.061	5.56111	2.256	0.79444	2.332	0.95333	2.522	1.19167	2.613		0.31778	1.381	0.39722	1.353	0.55611	1.321	0.79444	1.284	0.95333	1.252	1.19167	1.191							0.07944	2.083	0.635	1.309
175.3	1.079		2.797	0.286	2.86	0.286	-3.984	0.286		0.63778	1.384	1.59444	1.316		0.15944	1.744	0.39861	2.05	5.58056	2.271	0.79722	2.333	0.95667	2.52	1.19583	2.607		0.31889	1.381	0.39861	1.353	0.55806	1.321	0.79722	1.284	0.95667	1.252	1.19583	1.191							0.07972	2.083	0.63528	1.309
175.8	1.078		2.787	0.287	2.853	0.287	-4.054	0.287		0.64	1.384	1.6	1.316		0.16	1.744	0.4	2.049	5.6	2.277	0.8	2.333	0.96	2.519	1.2	2.611		0.32	1.381	0.4	1.353	0.56	1.321	0.8	1.284	0.96	1.252	1.2	1.191							0.08	2.083	0.63556	1.309
176.4	1.077		2.823	0.288	2.815	0.288	-4.097	0.288		0.64222	1.384	1.60556	1.316		0.16056	1.744	0.40139	2.052	5.61944	2.273	0.80278	2.333	0.96333	2.52	1.20417	2.611		0.32111	1.381	0.40139	1.353	0.56194	1.321	0.80278	1.284	0.96333	1.252	1.20417	1.191							0.08028	2.084	0.63583	1.309
176.9	1.076		2.824	0.289	2.83	0.289	-4.193	0.289		0.64444	1.384	1.61111	1.315		0.16111	1.745	0.40278	2.053	5.63889	2.278	0.80556	2.334	0.96667	2.526	1.20833	2.617		0.32222	1.381	0.40278	1.353	0.56389	1.321	0.80556	1.284	0.96667	1.251	1.20833	1.191							0.08056	2.084	0.63611	1.309
177.4	1.075		2.837	0.29	2.897	0.29	-4.284	0.29		0.64667	1.384	1.61667	1.315		0.16167	1.746	0.40417	2.056	5.65833	2.289	0.80833	2.335	0.97	2.522	1.2125	2.62		0.32333	1.381	0.40417	1.353	0.56583	1.321	0.80833	1.284	0.97	1.251	1.2125	1.191							0.08083	2.084	0.63639	1.309
177.9	1.074		2.867	0.291	2.893	0.291	-4.209	0.291		0.64889	1.384	1.62222	1.315		0.16222	1.75	0.40556	2.057	5.67778	2.25	0.81111	2.335	0.97333	2.528	1.21667	2.616		0.32444	1.381	0.40556	1.353	0.56778	1.321	0.81111	1.284	0.97333	1.251	1.21667	1.191							0.08111	2.084	0.63667	1.308
178.6	1.073		2.876	0.292	2.889	0.292	-4.074	0.292		0.65111	1.384	1.62778	1.315		0.16278	1.749	0.40694	2.06	5.69722	2.266	0.81389	2.336	0.97667	2.529	1.22083	2.634		0.32556	1.381	0.40694	1.353	0.56972	1.321	0.81389	1.284	0.97667	1.251	1.22083	1.191							0.08139	2.084	0.63694	1.308
179.1	1.072		2.904	0.293	2.927	0.293	-3.938	0.293		0.65333	1.384	1.63333	1.315		0.16333	1.746	0.40833	2.059	5.71667	2.252	0.81667	2.337	0.98	2.533	1.225	2.637		0.32667	1.381	0.40833	1.353	0.57167	1.32	0.81667	1.284	0.98	1.251	1.225	1.191							0.08167	2.085	0.63722	1.308
179.6	1.071		2.908	0.294	2.943	0.294	-3.804	0.294		0.65556	1.384	1.63889	1.315		0.16389	1.745	0.40972	2.061	5.73611	2.244	0.81944	2.336	0.98333	2.534	1.22917	2.629		0.32778	1.381	0.40972	1.352	0.57361	1.32	0.81944	1.283	0.98333	1.251	1.22917	1.191							0.08194	2.084	0.6375	1.308
180.1	1.07		2.933	0.295	2.97	0.295	-3.682	0.295		0.65778	1.384	1.64444	1.315		0.16444	1.744	0.41111	2.062	5.75556	2.26	0.82222	2.336	0.98667	2.531	1.23333	2.611		0.32889	1.381	0.41111	1.352	0.57556	1.32	0.82222	1.283	0.98667	1.251	1.23333	1.191							0.08222	2.085	0.63778	1.308
180.7	1.069		2.972	0.296	2.973	0.296	-3.576	0.296		0.66	1.384	1.65	1.315		0.165	1.743	0.4125	2.06	5.775	2.258	0.825	2.336	0.99	2.521	1.2375	2.616		0.33	1.381	0.4125	1.352	0.5775	1.321	0.825	1.283	0.99	1.251	1.2375	1.191							0.0825	2.085	0.63806	1.308
181.2	1.068		2.936	0.297	3.015	0.297	-3.46	0.297		0.66222	1.384	1.65556	1.315		0.16556	1.744	0.41389	2.058	5.79444	2.254	0.82778	2.336	0.99333	2.519	1.24167	2.618		0.33111	1.381	0.41389	1.352	0.57944	1.321	0.82778	1.283	0.99333	1.251	1.24167	1.191							0.08278	2.085	0.63833	1.308
181.7	1.067		2.997	0.298	3.03	0.298	-3.384	0.298		0.66444	1.384	1.66111	1.315		0.16611	1.744	0.41528	2.057	5.81389	2.266	0.83056	2.336	0.99667	2.518	1.24583	2.609		0.33222	1.381	0.41528	1.352	0.58139	1.321	0.83056	1.283	0.99667	1.251	1.24583	1.19							0.08306	2.085	0.63861	1.308
182.2	1.066		3.04	0.299	3.042	0.299	-3.322	0.299		0.66667	1.384	1.66667	1.315		0.16667	1.745	0.41667	2.054	5.83333	2.266	0.83333	2.335	1	2.514	1.25	2.606		0.33333	1.381	0.41667	1.352	0.58333	1.321	0.83333	1.283	1	1.251	1.25	1.19							0.08333	2.085	0.63889	1.308
182.7	1.065		3.034	0.3	3.096	0.3	-3.279	0.3		0.66889	1.384	1.67222	1.315		0.16722	1.747	0.41806	2.045	5.85278	2.272	0.83611	2.335	1.00333	2.513	1.25417	2.611		0.33444	1.381	0.41806	1.352	0.58528	1.321	0.83611	1.283	1.00333	1.251	1.25417	1.19							0.08361	2.085	0.63917	1.308
183.3	1.064		2.986	0.301	3.205	0.301	-3.201	0.301		0.67111	1.384	1.67778	1.314		0.16778	1.747	0.41944	2.047	5.87222	2.279	0.83889	2.336	1.00667	2.512	1.25833	2.607		0.33556	1.381	0.41944	1.352	0.58722	1.321	0.83889	1.283	1.00667	1.25	1.25833	1.19							0.08389	2.086	0.63944	1.307
183.8	1.063		2.98	0.302	3.233	0.302	-3.122	0.302		0.67333	1.384	1.68333	1.315		0.16833	1.748	0.42083	2.046	5.89167	2.288	0.84167	2.335	1.01	2.513	1.2625	2.607		0.33667	1.381	0.42083	1.352	0.58917	1.321	0.84167	1.283	1.01	1.25	1.2625	1.19							0.08417	2.085	0.63972	1.308
184.2	1.062		3.013	0.303	3.199	0.303	-3.051	0.303		0.67556	1.384	1.68889	1.315		0.16889	1.749	0.42222	2.044	5.91111	2.288	0.84444	2.335	1.01333	2.521	1.26667	2.618		0.33778	1.381	0.42222	1.352	0.59111	1.321	0.84444	1.283	1.01333	1.25	1.26667	1.19							0.08444	2.086	0.64	1.307
184.9	1.061		3.001	0.304	3.193	0.304	-2.989	0.304		0.67778	1.384	1.69444	1.315		0.16944	1.749	0.42361	2.046	5.93056	2.287	0.84722	2.336	1.01667	2.523	1.27083	2.635		0.33889	1.381	0.42361	1.352	0.59306	1.321	0.84722	1.283	1.01667	1.25	1.27083	1.19							0.08472	2.086	0.64028	1.307
185.2	1.06		2.983	0.305	3.167	0.305	-2.932	0.305		0.68	1.384	1.7	1.314		0.17	1.749	0.425	2.047	5.95	2.282	0.85	2.336	1.02	2.523	1.275	2.639		0.34	1.381	0.425	1.352	0.595	1.321	0.85	1.283	1.02	1.25	1.275	1.19							0.085	2.086	0.64056	1.307
185.8	1.059		2.953	0.306	3.186	0.306	-2.877	0.306		0.68222	1.384	1.70556	1.314		0.17056	1.749	0.42639	2.039	5.96944	2.284	0.85278	2.336	1.02333	2.52	1.27917	2.628		0.34111	1.381	0.42639	1.352	0.59694	1.321	0.85278	1.283	1.02333	1.25	1.27917	1.19							0.08528	2.086	0.64083	1.307
186.3	1.058		2.99	0.307	3.158	0.307	-2.815	0.307		0.68444	1.384	1.71111	1.314		0.17111	1.749	0.42778	2.04	5.98889	2.287	0.85556	2.335	1.02667	2.513	1.28333	2.624		0.34222	1.381	0.42778	1.352	0.59889	1.32	0.85556	1.283	1.02667	1.25	1.28333	1.19							0.08556	2.086	0.64111	1.307
186.9	1.057		3.073	0.308	3.149	0.308	-2.749	0.308		0.68667	1.384	1.71667	1.314		0.17167	1.75	0.42917	2.042	6.00833	2.288	0.85833	2.335	1.03	2.504	1.2875	2.627		0.34333	1.381	0.42917	1.352	0.60083	1.32	0.85833	1.283	1.03	1.25	1.2875	1.19							0.08583	2.086	0.64139	1.307
187.4	1.056		3.074	0.309	3.182	0.309	-2.676	0.309		0.68889	1.384	1.72222	1.314		0.17222	1.75	0.43056	2.043	6.02778	2.287	0.86111	2.336	1.03333	2.503	1.29167	2.621		0.34444	1.381	0.43056	1.352	0.60278	1.32	0.86111	1.283	1.03333	1.25	1.29167	1.19							0.08611	2.087	0.64167	1.307
187.9	1.055		3.12	0.31	3.118	0.31	-2.641	0.31		0.69111	1.384	1.72778	1.314		0.17278	1.75	0.43194	2.044	6.04722	2.287	0.86389	2.335	1.03667	2.507	1.29583	2.612		0.34556	1.381	0.43194	1.352	0.60472	1.32	0.86389	1.282	1.03667	1.25	1.29583	1.19							0.08639	2.087	0.64194	1.307
188.4	1.054		3.12	0.311	3.109	0.311	-2.623	0.311		0.69333	1.384	1.73333	1.314		0.17333	1.751	0.43333	2.045	6.06667	2.277	0.86667	2.335	1.04	2.519	1.3	2.614		0.34667	1.381	0.43333	1.352	0.60667	1.32	0.86667	1.282	1.04	1.25	1.3	1.19							0.08667	2.087	0.64222	1.307
188.8	1.053		3.148	0.312	3.128	0.312	-2.598	0.312		0.69556	1.384	1.73889	1.314		0.17389	1.752	0.43472	2.047	6.08611	2.271	0.86944	2.336	1.04333	2.53	1.30417	2.61		0.34778	1.381	0.43472	1.352	0.60861	1.32	0.86944	1.282	1.04333	1.25	1.30417	1.19							0.08694	2.087	0.6425	1.306
189.4	1.052		3.141	0.313	3.12	0.313	-2.516	0.313		0.69778	1.384	1.74444	1.314		0.17444	1.754	0.43611	2.049	6.10556	2.286	0.87222	2.336	1.04667	2.538	1.30833	2.622		0.34889	1.381	0.43611	1.352	0.61056	1.32	0.87222	1.282	1.04667	1.25	1.30833	1.19							0.08722	2.087	0.64278	1.306
189.9	1.051		3.171	0.314	3.144	0.314	-2.433	0.314		0.7	1.384	1.75	1.314		0.175	1.755	0.4375	2.05	6.125	2.261	0.875	2.336	1.05	2.527	1.3125	2.633		0.35	1.381	0.4375	1.352	0.6125	1.32	0.875	1.282	1.05	1.249	1.3125	1.19							0.0875	2.088	0.64306	1.306
190.4	1.05		3.181	0.315	3.129	0.315	-2.347	0.315		0.70222	1.384	1.75556	1.314		0.17556	1.756	0.43889	2.052	6.14444	2.278	0.87778	2.337	1.05333	2.526	1.31667	2.622		0.35111	1.381	0.43889	1.352	0.61444	1.32	0.87778	1.282	1.05333	1.249	1.31667	1.189							0.08778	2.088	0.64333	1.306
190.8	1.049		3.212	0.316	3.154	0.316	-2.301	0.316		0.70444	1.383	1.76111	1.314		0.17611	1.757	0.44028	2.05	6.16389	2.276	0.88056	2.338	1.05667	2.54	1.32083	2.612		0.35222	1.38	0.44028	1.352	0.61639	1.32	0.88056	1.282	1.05667	1.249	1.32083	1.189							0.08806	2.088	0.64361	1.306
191.4	1.048		3.249	0.317	3.134	0.317	-2.269	0.317		0.70667	1.383	1.76667	1.314		0.17667	1.758	0.44167	2.052	6.18333	2.285	0.88333	2.338	1.06	2.535	1.325	2.613		0.35333	1.38	0.44167	1.351	0.61833	1.32	0.88333	1.282	1.06	1.249	1.325	1.189							0.08833	2.088	0.64389	1.306
191.9	1.047		3.234	0.318	3.161	0.318	-2.23	0.318		0.70889	1.383	1.77222	1.314		0.17722	1.757	0.44306	2.055	6.20278	2.276	0.88611	2.339	1.06333	2.518	1.32917	2.618		0.35444	1.38	0.44306	1.351	0.62028	1.32	0.88611	1.282	1.06333	1.249	1.32917	1.189							0.08861	2.088	0.64417	1.306
192.4	1.046		3.253	0.319	3.164	0.319	-2.158	0.319		0.71111	1.383	1.77778	1.314		0.17778	1.754	0.44444	2.052	6.22222	2.277	0.88889	2.341	1.06667	2.52	1.33333	2.617		0.35556	1.38	0.44444	1.351	0.62222	1.32	0.88889	1.282	1.06667	1.249	1.33333	1.189							0.08889	2.088	0.64444	1.306
193	1.045		3.301	0.32	3.23	0.32	-2.087	0.32		0.71333	1.383	1.78333	1.314		0.17833	1.753	0.44583	2.052	6.24167	2.272	0.89167	2.341	1.07	2.522	1.3375	2.611		0.35667	1.38	0.44583	1.351	0.62417	1.32	0.89167	1.282	1.07	1.249	1.3375	1.189							0.08917	2.088	0.64472	1.306
193.5	1.044		3.286	0.321	3.244	0.321	-2.052	0.321		0.71556	1.383	1.78889	1.314		0.17889	1.752	0.44722	2.06	6.26111	2.274	0.89444	2.341	1.07333	2.521	1.34167	2.608		0.35778	1.38	0.44722	1.351	0.62611	1.32	0.89444	1.281	1.07333	1.249	1.34167	1.189							0.08944	2.088	0.645	1.306
193.9	1.043		3.343	0.322	3.256	0.322	-2.041	0.322		0.71778	1.383	1.79444	1.314		0.17944	1.752	0.44861	2.057	6.28056	2.283	0.89722	2.341	1.07667	2.52	1.34583	2.614		0.35889	1.38	0.44861	1.351	0.62806	1.32	0.89722	1.281	1.07667	1.249	1.34583	1.189							0.08972	2.088	0.64528	1.306
194.4	1.042		3.348	0.323	3.239	0.323	-1.998	0.323		0.72	1.383	1.8	1.313		0.18	1.753	0.45	2.054	6.3	2.261	0.9	2.342	1.08	2.527	1.35	2.617		0.36	1.38	0.45	1.351	0.63	1.32	0.9	1.281	1.08	1.249	1.35	1.189							0.09	2.089	0.64556	1.305
194.9	1.041		3.361	0.324	3.263	0.324	-1.982	0.324		0.72222	1.383	1.80556	1.313		0.18056	1.754	0.45139	2.059	6.31944	2.275	0.90278	2.342	1.08333	2.528	1.35417	2.62		0.36111	1.38	0.45139	1.351	0.63194	1.32	0.90278	1.281	1.08333	1.249	1.35417	1.189							0.09028	2.089	0.64583	1.305
195.3	1.04		3.348	0.325	3.313	0.325	-1.916	0.325		0.72444	1.383	1.81111	1.313		0.18111	1.754	0.45278	2.061	6.33889	2.26	0.90556	2.342	1.08667	2.53	1.35833	2.625		0.36222	1.38	0.45278	1.351	0.63389	1.319	0.90556	1.281	1.08667	1.249	1.35833	1.189							0.09056	2.089	0.64611	1.305
195.9	1.039		3.356	0.326	3.304	0.326	-1.873	0.326		0.72667	1.383	1.81667	1.313		0.18167	1.753	0.45417	2.057	6.35833	2.27	0.90833	2.342	1.09	2.528	1.3625	2.62		0.36333	1.38	0.45417	1.351	0.63583	1.319	0.90833	1.281	1.09	1.249	1.3625	1.189							0.09083	2.09	0.64639	1.305
196.3	1.038		3.362	0.327	3.32	0.327	-1.84	0.327		0.72889	1.383	1.82222	1.313		0.18222	1.753	0.45556	2.056	6.37778	2.272	0.91111	2.342	1.09333	2.528	1.36667	2.629		0.36444	1.38	0.45556	1.351	0.63778	1.319	0.91111	1.281	1.09333	1.249	1.36667	1.189							0.09111	2.09	0.64667	1.305
196.9	1.037		3.347	0.328	3.365	0.328	-1.796	0.328		0.73111	1.383	1.82778	1.313		0.18278	1.753	0.45694	2.057	6.39722	2.258	0.91389	2.342	1.09667	2.527	1.37083	2.626		0.36556	1.38	0.45694	1.351	0.63972	1.319	0.91389	1.281	1.09667	1.249	1.37083	1.189							0.09139	2.09	0.64694	1.305
197.3	1.036		3.363	0.329	3.35	0.329	-1.738	0.329		0.73333	1.383	1.83333	1.313		0.18333	1.754	0.45833	2.059	6.41667	2.261	0.91667	2.342	1.1	2.522	1.375	2.63		0.36667	1.38	0.45833	1.351	0.64167	1.319	0.91667	1.281	1.1	1.249	1.375	1.189							0.09167	2.09	0.64722	1.305
197.7	1.035		3.338	0.33	3.411	0.33	-1.71	0.33		0.73556	1.383	1.83889	1.313		0.18389	1.755	0.45972	2.06	6.43611	2.261	0.91944	2.342	1.10333	2.517	1.37917	2.635		0.36778	1.38	0.45972	1.351	0.64361	1.319	0.91944	1.281	1.10333	1.249	1.37917	1.189							0.09194	2.09	0.6475	1.305
198.3	1.034		3.329	0.331	3.397	0.331	-1.688	0.331		0.73778	1.383	1.84444	1.313		0.18444	1.754	0.46111	2.058	6.45556	2.262	0.92222	2.342	1.10667	2.518	1.38333	2.65		0.36889	1.38	0.46111	1.351	0.64556	1.319	0.92222	1.281	1.10667	1.249	1.38333	1.189							0.09222	2.09	0.64778	1.305
198.8	1.033		3.362	0.332	3.456	0.332	-1.651	0.332		0.74	1.383	1.85	1.313		0.185	1.756	0.4625	2.053	6.475	2.266	0.925	2.343	1.11	2.524	1.3875	2.646		0.37	1.38	0.4625	1.351	0.6475	1.319	0.925	1.281	1.11	1.249	1.3875	1.189							0.0925	2.091	0.64806	1.305
199.2	1.032		3.39	0.333	3.426	0.333	-1.617	0.333		0.74222	1.383	1.85556	1.313		0.18556	1.761	0.46389	2.054	6.49444	2.269	0.92778	2.343	1.11333	2.527	1.39167	2.635		0.37111	1.38	0.46389	1.351	0.64944	1.319	0.92778	1.281	1.11333	1.249	1.39167	1.188							0.09278	2.091	0.64833	1.305
199.7	1.031		3.449	0.334	3.466	0.334	-1.596	0.334		0.74444	1.383	1.86111	1.313		0.18611	1.764	0.46528	2.058	6.51389	2.273	0.93056	2.342	1.11667	2.528	1.39583	2.637		0.37222	1.38	0.46528	1.351	0.65139	1.319	0.93056	1.281	1.11667	1.249	1.39583	1.188							0.09306	2.091	0.64861	1.305
200.3	1.03		3.451	0.335	3.434	0.335	-1.565	0.335		0.74667	1.383	1.86667	1.313		0.18667	1.76	0.46667	2.061	6.53333	2.28	0.93333	2.343	1.12	2.526	1.4	2.644		0.37333	1.38	0.46667	1.351	0.65333	1.319	0.93333	1.281	1.12	1.249	1.4	1.188							0.09333	2.091	0.64889	1.304
200.6	1.029		3.495	0.336	3.408	0.336	-1.55	0.336		0.74889	1.383	1.87222	1.313		0.18722	1.758	0.46806	2.062	6.55278	2.272	0.93611	2.343	1.12333	2.524	1.40417	2.638		0.37444	1.38	0.46806	1.351	0.65528	1.319	0.93611	1.281	1.12333	1.248	1.40417	1.188							0.09361	2.091	0.64917	1.304
201	1.028		3.504	0.337	3.471	0.337	-1.523	0.337		0.75111	1.383	1.87778	1.313		0.18778	1.758	0.46944	2.064	6.57222	2.273	0.93889	2.343	1.12667	2.528	1.40833	2.632		0.37556	1.38	0.46944	1.351	0.65722	1.319	0.93889	1.281	1.12667	1.248	1.40833	1.188							0.09389	2.091	0.64944	1.304
201.5	1.027		3.544	0.338	3.545	0.338	-1.485	0.338		0.75333	1.383	1.88333	1.313		0.18833	1.761	0.47083	2.067	6.59167	2.276	0.94167	2.343	1.13	2.528	1.4125	2.624		0.37667	1.38	0.47083	1.351	0.65917	1.319	0.94167	1.281	1.13	1.248	1.4125	1.188							0.09417	2.091	0.64972	1.304
202	1.026		3.61	0.339	3.593	0.339	-1.454	0.339		0.75556	1.383	1.88889	1.313		0.18889	1.761	0.47222	2.064	6.61111	2.271	0.94444	2.343	1.13333	2.523	1.41667	2.624		0.37778	1.38	0.47222	1.35	0.66111	1.319	0.94444	1.28	1.13333	1.248	1.41667	1.188							0.09444	2.092	0.65	1.304
202.7	1.025		3.595	0.34	3.558	0.34	-1.439	0.34		0.75778	1.383	1.89444	1.313		0.18944	1.756	0.47361	2.059	6.63056	2.288	0.94722	2.343	1.13667	2.525	1.42083	2.631		0.37889	1.38	0.47361	1.35	0.66306	1.319	0.94722	1.28	1.13667	1.248	1.42083	1.188							0.09472	2.092	0.65028	1.304
203	1.024		3.641	0.341	3.492	0.341	-1.412	0.341		0.76	1.383	1.9	1.312		0.19	1.758	0.475	2.058	6.65	2.296	0.95	2.343	1.14	2.526	1.425	2.633		0.38	1.38	0.475	1.35	0.665	1.319	0.95	1.28	1.14	1.248	1.425	1.188							0.095	2.092	0.65056	1.304
203.5	1.023		3.64	0.342	3.559	0.342	-1.381	0.342		0.76222	1.383	1.90556	1.313		0.19056	1.76	0.47639	2.06	6.66944	2.281	0.95278	2.343	1.14333	2.523	1.42917	2.636		0.38111	1.38	0.47639	1.35	0.66694	1.319	0.95278	1.28	1.14333	1.248	1.42917	1.188							0.09528	2.092	0.65083	1.304
204	1.022		3.645	0.343	3.577	0.343	-1.355	0.343		0.76444	1.383	1.91111	1.313		0.19111	1.759	0.47778	2.057	6.68889	2.285	0.95556	2.344	1.14667	2.528	1.43333	2.63		0.38222	1.38	0.47778	1.35	0.66889	1.319	0.95556	1.28	1.14667	1.248	1.43333	1.188							0.09556	2.092	0.65111	1.304
204.3	1.021		3.68	0.344	3.639	0.344	-1.354	0.344		0.76667	1.383	1.91667	1.312		0.19167	1.759	0.47917	2.06	6.70833	2.287	0.95833	2.343	1.15	2.526	1.4375	2.633		0.38333	1.38	0.47917	1.35	0.67083	1.319	0.95833	1.28	1.15	1.248	1.4375	1.188							0.09583	2.092	0.65139	1.304
204.7	1.02		3.669	0.345	3.641	0.345	-1.353	0.345		0.76889	1.383	1.92222	1.312		0.19222	1.76	0.48056	2.063	6.72778	2.28	0.96111	2.343	1.15333	2.528	1.44167	2.649		0.38444	1.38	0.48056	1.35	0.67278	1.319	0.96111	1.28	1.15333	1.248	1.44167	1.188							0.09611	2.092	0.65167	1.304
205.1	1.019		3.696	0.346	3.657	0.346	-1.341	0.346		0.77111	1.383	1.92778	1.312		0.19278	1.76	0.48194	2.066	6.74722	2.282	0.96389	2.344	1.15667	2.529	1.44583	2.651		0.38556	1.38	0.48194	1.35	0.67472	1.319	0.96389	1.28	1.15667	1.248	1.44583	1.188							0.09639	2.092	0.65194	1.304
205.6	1.018		3.727	0.347	3.645	0.347	-1.306	0.347		0.77333	1.383	1.93333	1.312		0.19333	1.759	0.48333	2.068	6.76667	2.269	0.96667	2.343	1.16	2.526	1.45	2.64		0.38667	1.38	0.48333	1.35	0.67667	1.319	0.96667	1.28	1.16	1.248	1.45	1.187							0.09667	2.092	0.65222	1.303
206.2	1.017		3.748	0.348	3.646	0.348	-1.287	0.348		0.77556	1.383	1.93889	1.312		0.19389	1.759	0.48472	2.064	6.78611	2.269	0.96944	2.343	1.16333	2.526	1.45417	2.642		0.38778	1.38	0.48472	1.35	0.67861	1.319	0.96944	1.28	1.16333	1.248	1.45417	1.187							0.09694	2.092	0.6525	1.303
206.7	1.016		3.777	0.349	3.714	0.349	-1.254	0.349		0.77778	1.383	1.94444	1.312		0.19444	1.758	0.48611	2.063	6.80556	2.27	0.97222	2.343	1.16667	2.528	1.45833	2.641		0.38889	1.38	0.48611	1.35	0.68056	1.318	0.97222	1.28	1.16667	1.247	1.45833	1.187							0.09722	2.093	0.65278	1.303
207.1	1.015		3.778	0.35	3.699	0.35	-1.222	0.35		0.78	1.383	1.95	1.312		0.195	1.758	0.4875	2.064	6.825	2.272	0.975	2.343	1.17	2.522	1.4625	2.634		0.39	1.38	0.4875	1.35	0.6825	1.318	0.975	1.28	1.17	1.247	1.4625	1.187							0.0975	2.093	0.65306	1.303
207.4	1.014		3.844	0.351	3.697	0.351	-1.158	0.351		0.78222	1.383	1.95556	1.312		0.19556	1.758	0.48889	2.063	6.84444	2.283	0.97778	2.343	1.17333	2.53	1.46667	2.635		0.39111	1.38	0.48889	1.35	0.68444	1.318	0.97778	1.28	1.17333	1.247	1.46667	1.187							0.09778	2.093	0.65333	1.303
208	1.013		3.829	0.352	3.714	0.352	-0.9911	0.352		0.78444	1.383	1.96111	1.312		0.19611	1.759	0.49028	2.063	6.86389	2.281	0.98056	2.344	1.17667	2.53	1.47083	2.635		0.39222	1.38	0.49028	1.35	0.68639	1.318	0.98056	1.28	1.17667	1.247	1.47083	1.187							0.09806	2.093	0.65361	1.303
208.5	1.012		3.864	0.353	3.653	0.353	-0.7756	0.353		0.78667	1.383	1.96667	1.312		0.19667	1.76	0.49167	2.065	6.88333	2.285	0.98333	2.343	1.18	2.532	1.475	2.639		0.39333	1.38	0.49167	1.35	0.68833	1.318	0.98333	1.28	1.18	1.247	1.475	1.187							0.09833	2.093	0.65389	1.303
208.9	1.011		3.837	0.354	3.676	0.354	-0.5281	0.354		0.78889	1.383	1.97222	1.312		0.19722	1.759	0.49306	2.064	6.90278	2.291	0.98611	2.344	1.18333	2.532	1.47917	2.64		0.39444	1.38	0.49306	1.35	0.69028	1.318	0.98611	1.28	1.18333	1.247	1.47917	1.187							0.09861	2.093	0.65417	1.303
209.2	1.01		3.821	0.355	3.72	0.355	-0.4544	0.355		0.79111	1.383	1.97778	1.312		0.19778	1.759	0.49444	2.063	6.92222	2.288	0.98889	2.342	1.18667	2.528	1.48333	2.643		0.39556	1.38	0.49444	1.35	0.69222	1.318	0.98889	1.28	1.18667	1.247	1.48333	1.187							0.09889	2.094	0.65444	1.303
209.8	1.009		3.846	0.356	3.755	0.356	-0.4185	0.356		0.79333	1.383	1.98333	1.312		0.19833	1.759	0.49583	2.061	6.94167	2.293	0.99167	2.343	1.19	2.53	1.4875	2.64		0.39667	1.38	0.49583	1.35	0.69417	1.318	0.99167	1.28	1.19	1.247	1.4875	1.187							0.09917	2.094	0.65472	1.303
210.3	1.008		3.804	0.357	3.786	0.357	-0.4057	0.357		0.79556	1.383	1.98889	1.312		0.19889	1.759	0.49722	2.064	6.96111	2.284	0.99444	2.343	1.19333	2.53	1.49167	2.643		0.39778	1.38	0.49722	1.35	0.69611	1.318	0.99444	1.279	1.19333	1.247	1.49167	1.187							0.09944	2.094	0.655	1.303
210.7	1.007		3.819	0.358	3.783	0.358	-0.351	0.358		0.79778	1.383	1.99444	1.312		0.19944	1.759	0.49861	2.066	6.98056	2.276	0.99722	2.343	1.19667	2.526	1.49583	2.638		0.39889	1.38	0.49861	1.35	0.69806	1.318	0.99722	1.279	1.19667	1.247	1.49583	1.187							0.09972	2.094	0.65528	1.303
211.1	1.006		3.824	0.359	3.825	0.359	-0.3129	0.359		0.8	1.383	2	1.312		0.2	1.759	0.5	2.06	7	2.283	1	2.343	1.2	2.526	1.5	2.632		0.4	1.38	0.5	1.35	0.7	1.318	1	1.279	1.2	1.247	1.5	1.187							0.1	2.094	0.65556	1.302
211.5	1.005		3.866	0.36	3.828	0.36	-0.308	0.36		0.80222	1.383	2.00556	1.312		0.20056	1.759	0.50139	2.061	7.01944	2.289	1.00278	2.343	1.20333	2.53	1.50417	2.637		0.40111	1.38	0.50139	1.35	0.70194	1.318	1.00278	1.279	1.20333	1.247	1.50417	1.187							0.10028	2.094	0.65583	1.302
212	1.004		3.898	0.361	3.878	0.361	-0.2809	0.361		0.80444	1.383	2.01111	1.311		0.20111	1.76	0.50278	2.061	7.03889	2.289	1.00556	2.343	1.20667	2.532	1.50833	2.642		0.40222	1.38	0.50278	1.349	0.70389	1.318	1.00556	1.279	1.20667	1.247	1.50833	1.187							0.10056	2.095	0.65611	1.302
212.2	1.003		3.957	0.362	3.912	0.362	-0.2525	0.362		0.80667	1.383	2.01667	1.311		0.20167	1.762	0.50417	2.065	7.05833	2.29	1.00833	2.343	1.21	2.538	1.5125	2.639		0.40333	1.379	0.50417	1.349	0.70583	1.318	1.00833	1.279	1.21	1.247	1.5125	1.187							0.10083	2.095	0.65639	1.302
212.6	1.002		4.034	0.363	4.013	0.363	-0.2192	0.363		0.80889	1.383	2.02222	1.311		0.20222	1.764	0.50556	2.066	7.07778	2.306	1.01111	2.343	1.21333	2.543	1.51667	2.638		0.40444	1.379	0.50556	1.349	0.70778	1.318	1.01111	1.279	1.21333	1.246	1.51667	1.187							0.10111	2.095	0.65667	1.302
213	1.001		4.053	0.364	3.992	0.364	-0.2016	0.364		0.81111	1.383	2.02778	1.311		0.20278	1.766	0.50694	2.062	7.09722	2.292	1.01389	2.344	1.21667	2.538	1.52083	2.64		0.40556	1.379	0.50694	1.349	0.70972	1.318	1.01389	1.279	1.21667	1.246	1.52083	1.187							0.10139	2.095	0.65694	1.302
213.6	1		4.074	0.365	3.946	0.365	-0.1967	0.365		0.81333	1.383	2.03333	1.311		0.20333	1.769	0.50833	2.063	7.11667	2.298	1.01667	2.344	1.22	2.529	1.525	2.648		0.40667	1.379	0.50833	1.349	0.71167	1.318	1.01667	1.279	1.22	1.247	1.525	1.187							0.10167	2.095	0.65722	1.302
214.1	0.999		4.052	0.366	3.966	0.366	-0.1563	0.366		0.81556	1.383	2.03889	1.311		0.20389	1.766	0.50972	2.063	7.13611	2.295	1.01944	2.344	1.22333	2.521	1.52917	2.642		0.40778	1.379	0.50972	1.349	0.71361	1.318	1.01944	1.279	1.22333	1.247	1.52917	1.187							0.10194	2.095	0.6575	1.302
214.6	0.998		4.123	0.367	3.941	0.367	-0.1168	0.367		0.81778	1.382	2.04444	1.311		0.20444	1.764	0.51111	2.067	7.15556	2.299	1.02222	2.345	1.22667	2.518	1.53333	2.649		0.40889	1.379	0.51111	1.349	0.71556	1.318	1.02222	1.279	1.22667	1.247	1.53333	1.187							0.10222	2.095	0.65778	1.302
214.8	0.997		4.148	0.368	3.992	0.368	-0.08578	0.368		0.82	1.382	2.05	1.311		0.205	1.764	0.5125	2.069	7.175	2.3	1.025	2.345	1.23	2.518	1.5375	2.662		0.41	1.379	0.5125	1.349	0.7175	1.318	1.025	1.279	1.23	1.247	1.5375	1.187							0.1025	2.096	0.65806	1.301
215.1	0.996		4.129	0.369	4.043	0.369	-0.06284	0.369		0.82222	1.382	2.05556	1.311		0.20556	1.766	0.51389	2.063	7.19444	2.27	1.02778	2.345	1.23333	2.517	1.54167	2.666		0.41111	1.379	0.51389	1.349	0.71944	1.318	1.02778	1.279	1.23333	1.247	1.54167	1.186							0.10278	2.096	0.65833	1.301
215.5	0.995		4.194	0.37	4.011	0.37	-0.05024	0.37		0.82444	1.382	2.06111	1.311		0.20611	1.766	0.51528	2.062	7.21389	2.267	1.03056	2.346	1.23667	2.525	1.54583	2.648		0.41222	1.379	0.51528	1.349	0.72139	1.318	1.03056	1.278	1.23667	1.247	1.54583	1.186							0.10306	2.096	0.65861	1.301
215.9	0.994		4.204	0.371	4.077	0.371	-0.02857	0.371		0.82667	1.382	2.06667	1.311		0.20667	1.764	0.51667	2.064	7.23333	2.284	1.03333	2.346	1.24	2.536	1.55	2.642		0.41333	1.379	0.51667	1.349	0.72333	1.317	1.03333	1.278	1.24	1.246	1.55	1.186							0.10333	2.095	0.65889	1.301
216.3	0.993		4.28	0.372	4.052	0.372	-0.00839	0.372		0.82889	1.382	2.07222	1.311		0.20722	1.762	0.51806	2.064	7.25278	2.264	1.03611	2.346	1.24333	2.533	1.55417	2.653		0.41444	1.379	0.51806	1.349	0.72528	1.317	1.03611	1.278	1.24333	1.246	1.55417	1.186							0.10361	2.096	0.65917	1.301
217	0.992		4.364	0.373	4.142	0.373	-0.0269	0.373		0.83111	1.382	2.07778	1.311		0.20778	1.762	0.51944	2.063	7.27222	2.272	1.03889	2.347	1.24667	2.534	1.55833	2.647		0.41556	1.379	0.51944	1.349	0.72722	1.317	1.03889	1.278	1.24667	1.246	1.55833	1.186							0.10389	2.096	0.65944	1.301
217.4	0.991		4.375	0.374	4.168	0.374	-0.173	0.374		0.83333	1.382	2.08333	1.311		0.20833	1.762	0.52083	2.061	7.29167	2.275	1.04167	2.347	1.25	2.528	1.5625	2.638		0.41667	1.379	0.52083	1.349	0.72917	1.317	1.04167	1.278	1.25	1.246	1.5625	1.186							0.10417	2.096	0.65972	1.301
217.8	0.99		4.412	0.375	4.209	0.375	-0.3326	0.375		0.83556	1.382	2.08889	1.311		0.20889	1.76	0.52222	2.063	7.31111	2.281	1.04444	2.347	1.25333	2.527	1.56667	2.632		0.41778	1.379	0.52222	1.349	0.73111	1.317	1.04444	1.278	1.25333	1.246	1.56667	1.186							0.10444	2.096	0.66	1.301
218.2	0.989		4.404	0.376	4.165	0.376	-0.3743	0.376		0.83778	1.382	2.09444	1.311		0.20944	1.761	0.52361	2.065	7.33056	2.284	1.04722	2.347	1.25667	2.524	1.57083	2.622		0.41889	1.379	0.52361	1.349	0.73306	1.317	1.04722	1.278	1.25667	1.246	1.57083	1.186							0.10472	2.096	0.66028	1.301
218.5	0.988		4.464	0.377	4.229	0.377	-0.4021	0.377		0.84	1.382	2.1	1.311		0.21	1.762	0.525	2.067	7.35	2.285	1.05	2.348	1.26	2.521	1.575	2.621		0.42	1.379	0.525	1.349	0.735	1.317	1.05	1.278	1.26	1.246	1.575	1.186							0.105	2.097	0.66056	1.301
219	0.987		4.429	0.378	4.261	0.378	-0.6598	0.378		0.84222	1.382	2.10556	1.311		0.21056	1.762	0.52639	2.07	7.36944	2.289	1.05278	2.348	1.26333	2.524	1.57917	2.635		0.42111	1.379	0.52639	1.349	0.73694	1.317	1.05278	1.278	1.26333	1.246	1.57917	1.186							0.10528	2.097	0.66083	1.301
219.3	0.986		4.406	0.379	4.25	0.379	-0.7518	0.379		0.84444	1.382	2.11111	1.311		0.21111	1.763	0.52778	2.072	7.38889	2.285	1.05556	2.347	1.26667	2.533	1.58333	2.645		0.42222	1.379	0.52778	1.349	0.73889	1.317	1.05556	1.278	1.26667	1.246	1.58333	1.186							0.10556	2.097	0.66111	1.301
219.5	0.985		4.353	0.38	4.234	0.38	-0.7562	0.38		0.84667	1.382	2.11667	1.31		0.21167	1.763	0.52917	2.073	7.40833	2.285	1.05833	2.348	1.27	2.538	1.5875	2.653		0.42333	1.379	0.52917	1.349	0.74083	1.317	1.05833	1.278	1.27	1.246	1.5875	1.186							0.10583	2.097	0.66139	1.301
220	0.984		4.331	0.381	4.206	0.381	-0.7506	0.381		0.84889	1.382	2.12222	1.31		0.21222	1.763	0.53056	2.073	7.42778	2.287	1.06111	2.348	1.27333	2.533	1.59167	2.663		0.42444	1.379	0.53056	1.349	0.74278	1.317	1.06111	1.278	1.27333	1.246	1.59167	1.186							0.10611	2.097	0.66167	1.3
220.4	0.983		4.376	0.382	4.215	0.382	-0.7601	0.382		0.85111	1.382	2.12778	1.311		0.21278	1.764	0.53194	2.063	7.44722	2.292	1.06389	2.348	1.27667	2.546	1.59583	2.676		0.42556	1.379	0.53194	1.349	0.74472	1.317	1.06389	1.278	1.27667	1.246	1.59583	1.186							0.10639	2.097	0.66194	1.3
220.8	0.982		4.375	0.383	4.22	0.383	-0.7631	0.383		0.85333	1.382	2.13333	1.311		0.21333	1.765	0.53333	2.064	7.46667	2.292	1.06667	2.349	1.28	2.547	1.6	2.667		0.42667	1.379	0.53333	1.349	0.74667	1.317	1.06667	1.278	1.28	1.246	1.6	1.186							0.10667	2.098	0.66222	1.3
221.3	0.981		4.445	0.384	4.206	0.384	-0.7346	0.384		0.85556	1.382	2.13889	1.31		0.21389	1.766	0.53472	2.07	7.48611	2.301	1.06944	2.349	1.28333	2.545	1.60417	2.646		0.42778	1.379	0.53472	1.348	0.74861	1.317	1.06944	1.278	1.28333	1.246	1.60417	1.185							0.10694	2.098	0.6625	1.3
221.6	0.98		4.45	0.385	4.293	0.385	-0.6956	0.385		0.85778	1.382	2.14444	1.31		0.21444	1.766	0.53611	2.073	7.50556	2.297	1.07222	2.349	1.28667	2.536	1.60833	2.647		0.42889	1.379	0.53611	1.348	0.75056	1.317	1.07222	1.278	1.28667	1.246	1.60833	1.185							0.10722	2.098	0.66278	1.3
221.9	0.979		4.482	0.386	4.342	0.386	-0.5884	0.386		0.86	1.382	2.15	1.31		0.215	1.767	0.5375	2.08	7.525	2.294	1.075	2.349	1.29	2.536	1.6125	2.652		0.43	1.379	0.5375	1.348	0.7525	1.317	1.075	1.278	1.29	1.246	1.6125	1.185							0.1075	2.098	0.66306	1.3
222.4	0.978		4.507	0.387	4.401	0.387	-0.4979	0.387		0.86222	1.382	2.15556	1.31		0.21556	1.764	0.53889	2.079	7.54444	2.294	1.07778	2.348	1.29333	2.528	1.61667	2.644		0.43111	1.379	0.53889	1.348	0.75444	1.317	1.07778	1.278	1.29333	1.246	1.61667	1.185							0.10778	2.097	0.66333	1.3
222.7	0.977		4.553	0.388	4.37	0.388	-0.3712	0.388		0.86444	1.382	2.16111	1.31		0.21611	1.764	0.54028	2.074	7.56389	2.293	1.08056	2.348	1.29667	2.514	1.62083	2.635		0.43222	1.379	0.54028	1.348	0.75639	1.317	1.08056	1.278	1.29667	1.246	1.62083	1.185							0.10806	2.098	0.66361	1.3
223.1	0.976		4.596	0.389	4.401	0.389	-0.3443	0.389		0.86667	1.382	2.16667	1.31		0.21667	1.765	0.54167	2.066	7.58333	2.288	1.08333	2.348	1.3	2.517	1.625	2.637		0.43333	1.379	0.54167	1.348	0.75833	1.317	1.08333	1.278	1.3	1.246	1.625	1.185							0.10833	2.098	0.66389	1.3
223.5	0.975		4.612	0.39	4.414	0.39	-0.2116	0.39		0.86889	1.382	2.17222	1.31		0.21722	1.765	0.54306	2.064	7.60278	2.292	1.08611	2.348	1.30333	2.515	1.62917	2.631		0.43444	1.379	0.54306	1.348	0.76028	1.317	1.08611	1.277	1.30333	1.246	1.62917	1.185							0.10861	2.098	0.66417	1.3
223.8	0.974		4.669	0.391	4.432	0.391	-0.1738	0.391		0.87111	1.382	2.17778	1.31		0.21778	1.765	0.54444	2.065	7.62222	2.274	1.08889	2.348	1.30667	2.518	1.63333	2.632		0.43556	1.379	0.54444	1.348	0.76222	1.316	1.08889	1.277	1.30667	1.245	1.63333	1.185							0.10889	2.098	0.66444	1.3
224.2	0.973		4.68	0.392	4.492	0.392	-0.06067	0.392		0.87333	1.382	2.18333	1.31		0.21833	1.766	0.54583	2.068	7.64167	2.264	1.09167	2.348	1.31	2.522	1.6375	2.633		0.43667	1.379	0.54583	1.348	0.76417	1.316	1.09167	1.277	1.31	1.245	1.6375	1.185							0.10917	2.098	0.66472	1.3
224.5	0.972		4.718	0.393	4.52	0.393	-0.01902	0.393		0.87556	1.382	2.18889	1.31		0.21889	1.768	0.54722	2.069	7.66111	2.264	1.09444	2.348	1.31333	2.523	1.64167	2.634		0.43778	1.379	0.54722	1.348	0.76611	1.316	1.09444	1.277	1.31333	1.245	1.64167	1.185							0.10944	2.099	0.665	1.3
225	0.971		4.757	0.394	4.545	0.394	0.02056	0.394		0.87778	1.382	2.19444	1.31		0.21944	1.768	0.54861	2.072	7.68056	2.274	1.09722	2.348	1.31667	2.517	1.64583	2.635		0.43889	1.379	0.54861	1.348	0.76806	1.316	1.09722	1.277	1.31667	1.245	1.64583	1.185							0.10972	2.099	0.66528	1.299
225.5	0.97		4.727	0.395	4.514	0.395	0.06191	0.395		0.88	1.382	2.2	1.31		0.22	1.769	0.55	2.069	7.7	2.28	1.1	2.348	1.32	2.517	1.65	2.639		0.44	1.379	0.55	1.348	0.77	1.316	1.1	1.277	1.32	1.245	1.65	1.185							0.11	2.099	0.66556	1.299
225.8	0.969		4.798	0.396	4.555	0.396	0.07895	0.396		0.88222	1.382	2.20556	1.31		0.22056	1.769	0.55139	2.064	7.71944	2.28	1.10278	2.349	1.32333	2.511	1.65417	2.636		0.44111	1.379	0.55139	1.348	0.77194	1.316	1.10278	1.277	1.32333	1.245	1.65417	1.185							0.11028	2.099	0.66583	1.299
226.2	0.968		4.809	0.397	4.609	0.397	0.06487	0.397		0.88444	1.382	2.21111	1.31		0.22111	1.767	0.55278	2.067	7.73889	2.283	1.10556	2.349	1.32667	2.513	1.65833	2.639		0.44222	1.379	0.55278	1.348	0.77389	1.316	1.10556	1.277	1.32667	1.245	1.65833	1.185							0.11056	2.099	0.66611	1.299
226.5	0.967		4.856	0.398	4.524	0.398	0.05374	0.398		0.88667	1.382	2.21667	1.31		0.22167	1.767	0.55417	2.068	7.75833	2.283	1.10833	2.349	1.33	2.52	1.6625	2.641		0.44333	1.379	0.55417	1.348	0.77583	1.316	1.10833	1.277	1.33	1.245	1.6625	1.185							0.11083	2.099	0.66639	1.299
226.7	0.966		4.929	0.399	4.523	0.399	0.1116	0.399		0.88889	1.382	2.22222	1.31		0.22222	1.767	0.55556	2.068	7.77778	2.265	1.11111	2.347	1.33333	2.529	1.66667	2.645		0.44444	1.379	0.55556	1.348	0.77778	1.316	1.11111	1.277	1.33333	1.245	1.66667	1.185							0.11111	2.099	0.66667	1.299
227	0.965		4.942	0.4	4.491	0.4	0.1205	0.4		0.89111	1.382	2.22778	1.31		0.22278	1.767	0.55694	2.07	7.79722	2.261	1.11389	2.343	1.33667	2.524	1.67083	2.644		0.44556	1.379	0.55694	1.348	0.77972	1.316	1.11389	1.277	1.33667	1.245	1.67083	1.185							0.11139	2.099	0.66694	1.299
227.2	0.964		4.933	0.401	4.506	0.401	0.1483	0.401		0.89333	1.382	2.23333	1.309		0.22333	1.767	0.55833	2.068	7.81667	2.257	1.11667	2.339	1.34	2.52	1.675	2.644		0.44667	1.379	0.55833	1.348	0.78167	1.316	1.11667	1.277	1.34	1.245	1.675	1.184							0.11167	2.099	0.66722	1.299
227.6	0.963		4.956	0.402	4.567	0.402	0.1891	0.402		0.89556	1.382	2.23889	1.31		0.22389	1.767	0.55972	2.069	7.83611	2.275	1.11944	2.333	1.34333	2.529	1.67917	2.647		0.44778	1.379	0.55972	1.348	0.78361	1.316	1.11944	1.277	1.34333	1.245	1.67917	1.184							0.11194	2.1	0.6675	1.299
228	0.962		5.028	0.403	4.581	0.403	0.2207	0.403		0.89778	1.382	2.24444	1.31		0.22444	1.768	0.56111	2.073	7.85556	2.266	1.12222	2.33	1.34667	2.532	1.68333	2.649		0.44889	1.379	0.56111	1.348	0.78556	1.316	1.12222	1.277	1.34667	1.245	1.68333	1.184							0.11222	2.1	0.66778	1.299
228.3	0.961		5.008	0.404	4.629	0.404	0.2268	0.404		0.9	1.382	2.25	1.31		0.225	1.768	0.5625	2.076	7.875	2.269	1.125	2.332	1.35	2.538	1.6875	2.648		0.45	1.379	0.5625	1.348	0.7875	1.316	1.125	1.277	1.35	1.245	1.6875	1.184							0.1125	2.1	0.66806	1.299
228.9	0.96		5.041	0.405	4.618	0.405	0.2193	0.405		0.90222	1.382	2.25556	1.31		0.22556	1.768	0.56389	2.075	7.89444	2.262	1.12778	2.335	1.35333	2.539	1.69167	2.645		0.45111	1.379	0.56389	1.348	0.78944	1.316	1.12778	1.277	1.35333	1.245	1.69167	1.184							0.11278	2.1	0.66833	1.298
229.1	0.959		5.061	0.406	4.67	0.406	0.2415	0.406		0.90444	1.382	2.26111	1.309		0.22611	1.768	0.56528	2.069	7.91389	2.273	1.13056	2.337	1.35667	2.535	1.69583	2.652		0.45222	1.379	0.56528	1.348	0.79139	1.316	1.13056	1.277	1.35667	1.245	1.69583	1.184							0.11306	2.1	0.66861	1.298
229.6	0.958		5.021	0.407	4.651	0.407	0.2693	0.407		0.90667	1.382	2.26667	1.309		0.22667	1.768	0.56667	2.07	7.93333	2.263	1.13333	2.338	1.36	2.521	1.7	2.647		0.45333	1.379	0.56667	1.348	0.79333	1.316	1.13333	1.276	1.36	1.245	1.7	1.184							0.11333	2.1	0.66889	1.298
229.6	0.957		5.052	0.408	4.697	0.408	0.2851	0.408		0.90889	1.382	2.27222	1.309		0.22722	1.768	0.56806	2.069	7.95278	2.269	1.13611	2.339	1.36333	2.533	1.70417	2.64		0.45444	1.379	0.56806	1.347	0.79528	1.316	1.13611	1.276	1.36333	1.244	1.70417	1.184							0.11361	2.1	0.66917	1.298
230.1	0.956		5.022	0.409	4.73	0.409	0.2288	0.409		0.91111	1.382	2.27778	1.309		0.22778	1.769	0.56944	2.068	7.97222	2.273	1.13889	2.34	1.36667	2.535	1.70833	2.649		0.45556	1.379	0.56944	1.347	0.79722	1.316	1.13889	1.276	1.36667	1.244	1.70833	1.184							0.11389	2.1	0.66944	1.298
230.3	0.955		5.043	0.41	4.794	0.41	0.1866	0.41		0.91333	1.382	2.28333	1.309		0.22833	1.769	0.57083	2.069	7.99167	2.267	1.14167	2.341	1.37	2.526	1.7125	2.644		0.45667	1.379	0.57083	1.347	0.79917	1.316	1.14167	1.276	1.37	1.244	1.7125	1.184							0.11417	2.101	0.66972	1.298
230.6	0.954		5.001	0.411	4.789	0.411	0.1399	0.411		0.91556	1.382	2.28889	1.309		0.22889	1.77	0.57222	2.07	8.01111	2.276	1.14444	2.342	1.37333	2.522	1.71667	2.644		0.45778	1.379	0.57222	1.347	0.80111	1.316	1.14444	1.276	1.37333	1.244	1.71667	1.184							0.11444	2.101	0.67	1.298
230.8	0.953		5.026	0.412	4.818	0.412	0.137	0.412		0.91778	1.382	2.29444	1.309		0.22944	1.772	0.57361	2.074	8.03056	2.277	1.14722	2.343	1.37667	2.53	1.72083	2.653		0.45889	1.378	0.57361	1.347	0.80306	1.316	1.14722	1.276	1.37667	1.244	1.72083	1.184							0.11472	2.101	0.67028	1.298
231.3	0.952		5.061	0.413	4.911	0.413	0.00126	0.413		0.92	1.382	2.3	1.309		0.23	1.772	0.575	2.072	8.05	2.276	1.15	2.344	1.38	2.538	1.725	2.669		0.46	1.378	0.575	1.347	0.805	1.316	1.15	1.276	1.38	1.244	1.725	1.184							0.115	2.101	0.67056	1.298
231.5	0.951		5.144	0.414	4.925	0.414	-0.0144	0.414		0.92222	1.382	2.30556	1.309		0.23056	1.772	0.57639	2.069	8.06944	2.283	1.15278	2.346	1.38333	2.534	1.72917	2.662		0.46111	1.378	0.57639	1.347	0.80694	1.316	1.15278	1.276	1.38333	1.244	1.72917	1.184							0.11528	2.101	0.67083	1.298
232	0.95		5.2	0.415	4.949	0.415	0.06556	0.415		0.92444	1.382	2.31111	1.309		0.23111	1.772	0.57778	2.072	8.08889	2.286	1.15556	2.346	1.38667	2.522	1.73333	2.646		0.46222	1.378	0.57778	1.347	0.80889	1.316	1.15556	1.276	1.38667	1.244	1.73333	1.184							0.11556	2.101	0.67111	1.298
232.4	0.949		5.215	0.416	5.012	0.416	0.1108	0.416		0.92667	1.382	2.31667	1.309		0.23167	1.773	0.57917	2.073	8.10833	2.28	1.15833	2.346	1.39	2.527	1.7375	2.654		0.46333	1.378	0.57917	1.347	0.81083	1.316	1.15833	1.276	1.39	1.244	1.7375	1.184							0.11583	2.101	0.67139	1.298
232.8	0.948		5.305	0.417	5.006	0.417	0.1728	0.417		0.92889	1.382	2.32222	1.309		0.23222	1.773	0.58056	2.074	8.12778	2.283	1.16111	2.347	1.39333	2.544	1.74167	2.66		0.46444	1.378	0.58056	1.347	0.81278	1.316	1.16111	1.276	1.39333	1.244	1.74167	1.184							0.11611	2.102	0.67167	1.297
232.8	0.947		5.33	0.418	5.111	0.418	0.2502	0.418		0.93111	1.382	2.32778	1.309		0.23278	1.774	0.58194	2.076	8.14722	2.283	1.16389	2.347	1.39667	2.541	1.74583	2.636		0.46556	1.378	0.58194	1.347	0.81472	1.315	1.16389	1.276	1.39667	1.244	1.74583	1.184							0.11639	2.102	0.67194	1.297
233.2	0.946		5.367	0.419	5.014	0.419	0.3668	0.419		0.93333	1.382	2.33333	1.309		0.23333	1.77	0.58333	2.074	8.16667	2.276	1.16667	2.348	1.4	2.532	1.75	2.631		0.46667	1.378	0.58333	1.347	0.81667	1.315	1.16667	1.276	1.4	1.244	1.75	1.184							0.11667	2.102	0.67222	1.297
233.4	0.945		5.4	0.42	5.068	0.42	0.4426	0.42		0.93556	1.382	2.33889	1.309		0.23389	1.768	0.58472	2.071	8.18611	2.276	1.16944	2.348	1.40333	2.528	1.75417	2.64		0.46778	1.378	0.58472	1.347	0.81861	1.315	1.16944	1.276	1.40333	1.244	1.75417	1.184							0.11694	2.102	0.6725	1.297
233.7	0.944		5.367	0.421	5.078	0.421	0.5096	0.421		0.93778	1.382	2.34444	1.309		0.23444	1.768	0.58611	2.073	8.20556	2.273	1.17222	2.348	1.40667	2.538	1.75833	2.638		0.46889	1.378	0.58611	1.347	0.82056	1.315	1.17222	1.276	1.40667	1.244	1.75833	1.184							0.11722	2.102	0.67278	1.297
233.9	0.943		5.459	0.422	5.096	0.422	0.5722	0.422		0.94	1.381	2.35	1.309		0.235	1.77	0.5875	2.076	8.225	2.285	1.175	2.348	1.41	2.539	1.7625	2.639		0.47	1.378	0.5875	1.347	0.8225	1.315	1.175	1.276	1.41	1.244	1.7625	1.184							0.1175	2.102	0.67306	1.297
234.4	0.942		5.473	0.423	5.034	0.423	0.6028	0.423		0.94222	1.381	2.35556	1.309		0.23556	1.771	0.58889	2.078	8.24444	2.288	1.17778	2.347	1.41333	2.53	1.76667	2.642		0.47111	1.378	0.58889	1.347	0.82444	1.315	1.17778	1.276	1.41333	1.244	1.76667	1.184							0.11778	2.102	0.67333	1.297
234.6	0.941		5.518	0.424	5.063	0.424	0.6216	0.424		0.94444	1.381	2.36111	1.309		0.23611	1.771	0.59028	2.082	8.26389	2.263	1.18056	2.347	1.41667	2.524	1.77083	2.648		0.47222	1.378	0.59028	1.347	0.82639	1.315	1.18056	1.275	1.41667	1.244	1.77083	1.184							0.11806	2.103	0.67361	1.297
235	0.94		5.565	0.425	5.023	0.425	0.6308	0.425		0.94667	1.381	2.36667	1.309		0.23667	1.771	0.59167	2.084	8.28333	2.273	1.18333	2.347	1.42	2.526	1.775	2.651		0.47333	1.378	0.59167	1.347	0.82833	1.315	1.18333	1.275	1.42	1.244	1.775	1.184							0.11833	2.103	0.67389	1.297
235.2	0.939		5.602	0.426	5.052	0.426	0.6602	0.426		0.94889	1.381	2.37222	1.308		0.23722	1.771	0.59306	2.084	8.30278	2.28	1.18611	2.347	1.42333	2.527	1.77917	2.655		0.47444	1.378	0.59306	1.347	0.83028	1.315	1.18611	1.275	1.42333	1.244	1.77917	1.184							0.11861	2.103	0.67417	1.297
235.5	0.938		5.685	0.427	5.056	0.427	0.6672	0.427		0.95111	1.381	2.37778	1.309		0.23778	1.77	0.59444	2.085	8.32222	2.265	1.18889	2.346	1.42667	2.527	1.78333	2.657		0.47556	1.378	0.59444	1.347	0.83222	1.315	1.18889	1.275	1.42667	1.244	1.78333	1.183							0.11889	2.103	0.67444	1.297
235.6	0.937		5.738	0.428	5.058	0.428	0.6917	0.428		0.95333	1.381	2.38333	1.309		0.23833	1.771	0.59583	2.082	8.34167	2.271	1.19167	2.345	1.43	2.523	1.7875	2.671		0.47667	1.378	0.59583	1.347	0.83417	1.315	1.19167	1.275	1.43	1.243	1.7875	1.183							0.11917	2.103	0.67472	1.297
236	0.936		5.747	0.429	5.106	0.429	0.705	0.429		0.95556	1.381	2.38889	1.308		0.23889	1.771	0.59722	2.077	8.36111	2.269	1.19444	2.345	1.43333	2.53	1.79167	2.662		0.47778	1.378	0.59722	1.347	0.83611	1.315	1.19444	1.275	1.43333	1.243	1.79167	1.183							0.11944	2.103	0.675	1.297
236.4	0.935		5.722	0.43	5.055	0.43	0.7346	0.43		0.95778	1.381	2.39444	1.308		0.23944	1.771	0.59861	2.08	8.38056	2.285	1.19722	2.345	1.43667	2.526	1.79583	2.652		0.47889	1.378	0.59861	1.347	0.83806	1.315	1.19722	1.275	1.43667	1.243	1.79583	1.183							0.11972	2.103	0.67528	1.296
236.6	0.934		5.644	0.431	5.023	0.431	0.7462	0.431		0.96	1.381	2.4	1.308		0.24	1.772	0.6	2.082	8.4	2.286	1.2	2.345	1.44	2.527	1.8	2.655		0.48	1.378	0.6	1.346	0.84	1.315	1.2	1.275	1.44	1.243	1.8	1.183							0.12	2.103	0.67556	1.296
236.9	0.933		5.652	0.432	5.096	0.432	0.7797	0.432		0.96222	1.381	2.40556	1.308		0.24056	1.774	0.60139	2.085	8.41944	2.287	1.20278	2.346	1.44333	2.537	1.80417	2.651		0.48111	1.378	0.60139	1.346	0.84194	1.315	1.20278	1.275	1.44333	1.243	1.80417	1.183							0.12028	2.103	0.67583	1.296
237.1	0.932		5.589	0.433	5.119	0.433	0.7977	0.433		0.96444	1.381	2.41111	1.308		0.24111	1.775	0.60278	2.084	8.43889	2.277	1.20556	2.347	1.44667	2.541	1.80833	2.654		0.48222	1.378	0.60278	1.346	0.84389	1.314	1.20556	1.275	1.44667	1.243	1.80833	1.183							0.12056	2.104	0.67611	1.296
237.5	0.931		5.617	0.434	5.232	0.434	0.8043	0.434		0.96667	1.381	2.41667	1.308		0.24167	1.775	0.60417	2.082	8.45833	2.261	1.20833	2.348	1.45	2.537	1.8125	2.661		0.48333	1.378	0.60417	1.346	0.84583	1.314	1.20833	1.275	1.45	1.243	1.8125	1.183							0.12083	2.104	0.67639	1.296
237.7	0.93		5.722	0.435	5.257	0.435	0.8147	0.435		0.96889	1.381	2.42222	1.308		0.24222	1.775	0.60556	2.084	8.47778	2.267	1.21111	2.348	1.45333	2.536	1.81667	2.662		0.48444	1.378	0.60556	1.346	0.84778	1.314	1.21111	1.275	1.45333	1.243	1.81667	1.183							0.12111	2.104	0.67667	1.296
238.1	0.929		5.87	0.436	5.281	0.436	0.825	0.436		0.97111	1.381	2.42778	1.308		0.24278	1.774	0.60694	2.091	8.49722	2.264	1.21389	2.348	1.45667	2.541	1.82083	2.658		0.48556	1.378	0.60694	1.346	0.84972	1.314	1.21389	1.275	1.45667	1.243	1.82083	1.183							0.12139	2.104	0.67694	1.296
238.3	0.928		5.867	0.437	5.262	0.437	0.832	0.437		0.97333	1.381	2.43333	1.308		0.24333	1.772	0.60833	2.099	8.51667	2.273	1.21667	2.349	1.46	2.547	1.825	2.656		0.48667	1.378	0.60833	1.346	0.85167	1.314	1.21667	1.275	1.46	1.243	1.825	1.183							0.12167	2.103	0.67722	1.296
238.6	0.927		5.809	0.438	5.354	0.438	0.8476	0.438		0.97556	1.381	2.43889	1.308		0.24389	1.771	0.60972	2.091	8.53611	2.273	1.21944	2.349	1.46333	2.531	1.82917	2.65		0.48778	1.378	0.60972	1.346	0.85361	1.314	1.21944	1.275	1.46333	1.243	1.82917	1.183							0.12194	2.104	0.6775	1.296
238.9	0.926		5.778	0.439	5.407	0.439	0.8631	0.439		0.97778	1.381	2.44444	1.308		0.24444	1.772	0.61111	2.091	8.55556	2.272	1.22222	2.349	1.46667	2.527	1.83333	2.667		0.48889	1.378	0.61111	1.346	0.85556	1.315	1.22222	1.275	1.46667	1.243	1.83333	1.183							0.12222	2.104	0.67778	1.296
239.1	0.925		5.793	0.44	5.393	0.44	0.8807	0.44		0.98	1.381	2.45	1.308		0.245	1.772	0.6125	2.091	8.575	2.283	1.225	2.349	1.47	2.531	1.8375	2.662		0.49	1.378	0.6125	1.346	0.8575	1.314	1.225	1.275	1.47	1.243	1.8375	1.183							0.1225	2.104	0.67806	1.296
239.2	0.924		5.904	0.441	5.36	0.441	0.9006	0.441		0.98222	1.381	2.45556	1.308		0.24556	1.773	0.61389	2.083	8.59444	2.283	1.22778	2.349	1.47333	2.538	1.84167	2.655		0.49111	1.378	0.61389	1.346	0.85944	1.314	1.22778	1.275	1.47333	1.243	1.84167	1.183							0.12278	2.104	0.67833	1.296
239.6	0.923		5.97	0.442	5.362	0.442	0.9143	0.442		0.98444	1.381	2.46111	1.308		0.24611	1.774	0.61528	2.077	8.61389	2.276	1.23056	2.35	1.47667	2.535	1.84583	2.654		0.49222	1.378	0.61528	1.346	0.86139	1.314	1.23056	1.275	1.47667	1.243	1.84583	1.183							0.12306	2.104	0.67861	1.296
239.8	0.922		6.027	0.443	5.399	0.443	0.9028	0.443		0.98667	1.381	2.46667	1.308		0.24667	1.774	0.61667	2.081	8.63333	2.275	1.23333	2.35	1.48	2.531	1.85	2.658		0.49333	1.378	0.61667	1.346	0.86333	1.314	1.23333	1.275	1.48	1.243	1.85	1.183							0.12333	2.104	0.67889	1.296
240.4	0.921		6.15	0.444	5.387	0.444	0.8636	0.444		0.98889	1.381	2.47222	1.308		0.24722	1.775	0.61806	2.085	8.65278	2.285	1.23611	2.352	1.48333	2.536	1.85417	2.659		0.49444	1.378	0.61806	1.346	0.86528	1.314	1.23611	1.275	1.48333	1.243	1.85417	1.183							0.12361	2.104	0.67917	1.296
240.5	0.92		6.148	0.445	5.46	0.445	0.7424	0.445		0.99111	1.381	2.47778	1.308		0.24778	1.775	0.61944	2.081	8.67222	2.279	1.23889	2.352	1.48667	2.551	1.85833	2.674		0.49556	1.378	0.61944	1.346	0.86722	1.314	1.23889	1.275	1.48667	1.243	1.85833	1.183							0.12389	2.104	0.67944	1.296
240.8	0.919		6.231	0.446	5.513	0.446	0.671	0.446		0.99333	1.381	2.48333	1.307		0.24833	1.775	0.62083	2.081	8.69167	2.267	1.24167	2.353	1.49	2.559	1.8625	2.663		0.49667	1.378	0.62083	1.346	0.86917	1.314	1.24167	1.275	1.49	1.243	1.8625	1.182							0.12417	2.105	0.67972	1.295
241	0.918		6.24	0.447	5.455	0.447	0.6187	0.447		0.99556	1.381	2.48889	1.308		0.24889	1.775	0.62222	2.078	8.71111	2.281	1.24444	2.352	1.49333	2.554	1.86667	2.651		0.49778	1.378	0.62222	1.346	0.87111	1.314	1.24444	1.275	1.49333	1.243	1.86667	1.182							0.12444	2.105	0.68	1.295
241.2	0.917		6.334	0.448	5.523	0.448	0.6153	0.448		0.99778	1.381	2.49444	1.308		0.24944	1.775	0.62361	2.079	8.73056	2.291	1.24722	2.352	1.49667	2.545	1.87083	2.659		0.49889	1.378	0.62361	1.346	0.87306	1.314	1.24722	1.275	1.49667	1.243	1.87083	1.182							0.12472	2.105	0.68028	1.295
241.4	0.916		6.445	0.449	5.517	0.449	0.6369	0.449		1	1.381	2.5	1.307		0.25	1.775	0.625	2.082	8.75	2.289	1.25	2.352	1.5	2.541	1.875	2.665		0.5	1.378	0.625	1.346	0.875	1.314	1.25	1.275	1.5	1.243	1.875	1.182							0.125	2.105	0.68056	1.295
241.6	0.915		6.539	0.45	5.573	0.45	0.6631	0.45		1.00222	1.381	2.50556	1.307		0.25056	1.776	0.62639	2.085	8.76944	2.295	1.25278	2.353	1.50333	2.537	1.87917	2.65		0.50111	1.378	0.62639	1.346	0.87694	1.314	1.25278	1.275	1.50333	1.242	1.87917	1.182							0.12528	2.105	0.68083	1.295
241.8	0.914		6.572	0.451	5.589	0.451	0.638	0.451		1.00444	1.381	2.51111	1.307		0.25111	1.776	0.62778	2.088	8.78889	2.293	1.25556	2.353	1.50667	2.529	1.88333	2.65		0.50222	1.378	0.62778	1.346	0.87889	1.314	1.25556	1.275	1.50667	1.242	1.88333	1.182							0.12556	2.105	0.68111	1.295
242.1	0.913		6.506	0.452	5.631	0.452	0.6828	0.452		1.00667	1.381	2.51667	1.308		0.25167	1.778	0.62917	2.088	8.80833	2.295	1.25833	2.353	1.51	2.532	1.8875	2.658		0.50333	1.378	0.62917	1.346	0.88083	1.314	1.25833	1.274	1.51	1.242	1.8875	1.182							0.12583	2.105	0.68139	1.295
242.7	0.912		6.599	0.453	5.661	0.453	0.732	0.453		1.00889	1.381	2.52222	1.308		0.25222	1.778	0.63056	2.085	8.82778	2.288	1.26111	2.353	1.51333	2.531	1.89167	2.669		0.50444	1.378	0.63056	1.346	0.88278	1.314	1.26111	1.274	1.51333	1.242	1.89167	1.182							0.12611	2.105	0.68167	1.295
242.9	0.911		6.679	0.454	5.752	0.454	0.7956	0.454		1.01111	1.381	2.52778	1.308		0.25278	1.776	0.63194	2.087	8.84722	2.285	1.26389	2.353	1.51667	2.534	1.89583	2.657		0.50556	1.378	0.63194	1.346	0.88472	1.314	1.26389	1.274	1.51667	1.242	1.89583	1.182							0.12639	2.105	0.68194	1.295
243.1	0.91		6.685	0.455	5.818	0.455	0.7997	0.455		1.01333	1.381	2.53333	1.308		0.25333	1.776	0.63333	2.089	8.86667	2.298	1.26667	2.353	1.52	2.535	1.9	2.669		0.50667	1.378	0.63333	1.346	0.88667	1.314	1.26667	1.274	1.52	1.242	1.9	1.182							0.12667	2.105	0.68222	1.295
243.3	0.909		6.819	0.456	5.859	0.456	0.816	0.456		1.01556	1.381	2.53889	1.308		0.25389	1.776	0.63472	2.09	8.88611	2.296	1.26944	2.353	1.52333	2.538	1.90417	2.676		0.50778	1.378	0.63472	1.346	0.88861	1.314	1.26944	1.274	1.52333	1.242	1.90417	1.182							0.12694	2.105	0.6825	1.295
243.5	0.908		6.781	0.457	5.897	0.457	0.8404	0.457		1.01778	1.381	2.54444	1.308		0.25444	1.776	0.63611	2.086	8.90556	2.286	1.27222	2.353	1.52667	2.537	1.90833	2.665		0.50889	1.378	0.63611	1.345	0.89056	1.314	1.27222	1.274	1.52667	1.242	1.90833	1.182							0.12722	2.106	0.68278	1.295
243.6	0.907		6.853	0.458	5.909	0.458	0.8577	0.458		1.02	1.381	2.55	1.307		0.255	1.776	0.6375	2.08	8.925	2.27	1.275	2.353	1.53	2.538	1.9125	2.659		0.51	1.378	0.6375	1.345	0.8925	1.314	1.275	1.274	1.53	1.242	1.9125	1.182							0.1275	2.106	0.68306	1.294
243.9	0.906		6.891	0.459	5.989	0.459	0.8842	0.459		1.02222	1.381	2.55556	1.307		0.25556	1.776	0.63889	2.075	8.94444	2.285	1.27778	2.352	1.53333	2.531	1.91667	2.67		0.51111	1.378	0.63889	1.345	0.89444	1.314	1.27778	1.274	1.53333	1.242	1.91667	1.182							0.12778	2.106	0.68333	1.294
243.8	0.905		6.969	0.46	5.984	0.46	0.895	0.46		1.02444	1.381	2.56111	1.307		0.25611	1.776	0.64028	2.062	8.96389	2.286	1.28056	2.353	1.53667	2.533	1.92083	2.66		0.51222	1.378	0.64028	1.345	0.89639	1.314	1.28056	1.274	1.53667	1.242	1.92083	1.181							0.12806	2.106	0.68361	1.294
244.2	0.904		7.023	0.461	5.938	0.461	0.9244	0.461		1.02667	1.381	2.56667	1.307		0.25667	1.778	0.64167	2.06	8.98333	2.292	1.28333	2.353	1.54	2.538	1.925	2.662		0.51333	1.378	0.64167	1.345	0.89833	1.314	1.28333	1.274	1.54	1.242	1.925	1.181							0.12833	2.106	0.68389	1.294
244.4	0.903		6.953	0.462	6.004	0.462	0.9501	0.462		1.02889	1.381	2.57222	1.307		0.25722	1.779	0.64306	2.06	9.00278	2.274	1.28611	2.353	1.54333	2.54	1.92917	2.664		0.51444	1.378	0.64306	1.345	0.90028	1.314	1.28611	1.274	1.54333	1.242	1.92917	1.181							0.12861	2.106	0.68417	1.294
244.8	0.902		6.919	0.463	5.946	0.463	0.9512	0.463		1.03111	1.381	2.57778	1.307		0.25778	1.78	0.64444	2.061	9.02222	2.27	1.28889	2.354	1.54667	2.538	1.93333	2.676		0.51556	1.378	0.64444	1.345	0.90222	1.314	1.28889	1.274	1.54667	1.242	1.93333	1.181							0.12889	2.106	0.68444	1.294
244.7	0.901		6.828	0.464	5.993	0.464	1.001	0.464		1.03333	1.381	2.58333	1.307		0.25833	1.779	0.64583	2.064	9.04167	2.271	1.29167	2.355	1.55	2.536	1.9375	2.657		0.51667	1.378	0.64583	1.345	0.90417	1.314	1.29167	1.274	1.55	1.242	1.9375	1.181							0.12917	2.106	0.68472	1.294
245	0.9		6.775	0.465	5.989	0.465	1.017	0.465		1.03556	1.381	2.58889	1.307		0.25889	1.779	0.64722	2.064	9.06111	2.273	1.29444	2.355	1.55333	2.534	1.94167	2.649		0.51778	1.378	0.64722	1.345	0.90611	1.314	1.29444	1.274	1.55333	1.242	1.94167	1.181							0.12944	2.107	0.685	1.294
245.1	0.899		6.676	0.466	5.99	0.466	1.015	0.466		1.03778	1.381	2.59444	1.307		0.25944	1.779	0.64861	2.059	9.08056	2.277	1.29722	2.355	1.55667	2.529	1.94583	2.653		0.51889	1.378	0.64861	1.345	0.90806	1.314	1.29722	1.274	1.55667	1.242	1.94583	1.181							0.12972	2.107	0.68528	1.294
245.3	0.898		6.697	0.467	6.062	0.467	1.035	0.467		1.04	1.381	2.6	1.307		0.26	1.779	0.65	2.07	9.1	2.293	1.3	2.355	1.56	2.527	1.95	2.665		0.52	1.378	0.65	1.345	0.91	1.314	1.3	1.273	1.56	1.242	1.95	1.181							0.13	2.107	0.68556	1.294
245.4	0.897		6.73	0.468	6.11	0.468	1.061	0.468		1.04222	1.381	2.60556	1.307		0.26056	1.777	0.65139	2.076	9.11944	2.291	1.30278	2.355	1.56333	2.519	1.95417	2.66		0.52111	1.377	0.65139	1.345	0.91194	1.314	1.30278	1.273	1.56333	1.241	1.95417	1.181							0.13028	2.107	0.68583	1.294
246	0.896		6.632	0.469	6.129	0.469	1.061	0.469		1.04444	1.381	2.61111	1.307		0.26111	1.773	0.65278	2.078	9.13889	2.295	1.30556	2.354	1.56667	2.506	1.95833	2.664		0.52222	1.377	0.65278	1.345	0.91389	1.314	1.30556	1.274	1.56667	1.241	1.95833	1.181							0.13056	2.107	0.68611	1.294
246.1	0.895		6.684	0.47	6.14	0.47	1.054	0.47		1.04667	1.381	2.61667	1.307		0.26167	1.774	0.65417	2.088	9.15833	2.276	1.30833	2.354	1.57	2.507	1.9625	2.663		0.52333	1.377	0.65417	1.345	0.91583	1.313	1.30833	1.274	1.57	1.241	1.9625	1.181							0.13083	2.107	0.68639	1.294
246.4	0.894		6.735	0.471	6.207	0.471	1.075	0.471		1.04889	1.381	2.62222	1.307		0.26222	1.775	0.65556	2.092	9.17778	2.28	1.31111	2.354	1.57333	2.518	1.96667	2.682		0.52444	1.377	0.65556	1.345	0.91778	1.313	1.31111	1.274	1.57333	1.241	1.96667	1.181							0.13111	2.107	0.68667	1.293
246.8	0.893		6.827	0.472	6.182	0.472	1.087	0.472		1.05111	1.381	2.62778	1.307		0.26278	1.776	0.65694	2.088	9.19722	2.286	1.31389	2.354	1.57667	2.529	1.97083	2.684		0.52556	1.377	0.65694	1.345	0.91972	1.313	1.31389	1.274	1.57667	1.241	1.97083	1.181							0.13139	2.107	0.68694	1.293
246.6	0.892		6.829	0.473	6.214	0.473	1.102	0.473		1.05333	1.381	2.63333	1.307		0.26333	1.776	0.65833	2.086	9.21667	2.289	1.31667	2.354	1.58	2.533	1.975	2.671		0.52667	1.377	0.65833	1.345	0.92167	1.313	1.31667	1.273	1.58	1.241	1.975	1.181							0.13167	2.107	0.68722	1.293
247.1	0.891		6.872	0.474	6.235	0.474	1.123	0.474		1.05556	1.381	2.63889	1.306		0.26389	1.776	0.65972	2.089	9.23611	2.291	1.31944	2.354	1.58333	2.531	1.97917	2.671		0.52778	1.377	0.65972	1.345	0.92361	1.313	1.31944	1.273	1.58333	1.241	1.97917	1.181							0.13194	2.107	0.6875	1.293
247.4	0.89		6.927	0.475	6.316	0.475	1.122	0.475		1.05778	1.381	2.64444	1.306		0.26444	1.776	0.66111	2.081	9.25556	2.301	1.32222	2.354	1.58667	2.528	1.98333	2.681		0.52889	1.377	0.66111	1.345	0.92556	1.313	1.32222	1.273	1.58667	1.241	1.98333	1.181							0.13222	2.107	0.68778	1.293
247.5	0.889		6.988	0.476	6.286	0.476	1.108	0.476		1.06	1.38	2.65	1.306		0.265	1.776	0.6625	2.072	9.275	2.302	1.325	2.355	1.59	2.522	1.9875	2.684		0.53	1.377	0.6625	1.345	0.9275	1.313	1.325	1.273	1.59	1.241	1.9875	1.181							0.1325	2.108	0.68806	1.293
247.6	0.888		7.076	0.477	6.303	0.477	1.05	0.477		1.06222	1.38	2.65556	1.306		0.26556	1.776	0.66389	2.072	9.29444	2.296	1.32778	2.355	1.59333	2.519	1.99167	2.674		0.53111	1.377	0.66389	1.345	0.92944	1.313	1.32778	1.273	1.59333	1.241	1.99167	1.181							0.13278	2.108	0.68833	1.293
247.9	0.887		7.097	0.478	6.387	0.478	0.9662	0.478		1.06444	1.38	2.66111	1.306		0.26611	1.775	0.66528	2.072	9.31389	2.3	1.33056	2.355	1.59667	2.519	1.99583	2.669		0.53222	1.377	0.66528	1.345	0.93139	1.313	1.33056	1.273	1.59667	1.241	1.99583	1.181							0.13306	2.108	0.68861	1.293
248	0.886		7.076	0.479	6.442	0.479	0.8668	0.479		1.06667	1.38	2.66667	1.307		0.26667	1.775	0.66667	2.074	9.33333	2.309	1.33333	2.355	1.6	2.522	2	2.668		0.53333	1.377	0.66667	1.345	0.93333	1.313	1.33333	1.273	1.6	1.241	2	1.181							0.13333	2.108	0.68889	1.293
248.2	0.885		7.032	0.48	6.473	0.48	0.8324	0.48		1.06889	1.38	2.67222	1.306		0.26722	1.774	0.66806	2.071	9.35278	2.298	1.33611	2.355	1.60333	2.54	2.00417	2.661		0.53444	1.377	0.66806	1.344	0.93528	1.313	1.33611	1.273	1.60333	1.241	2.00417	1.181							0.13361	2.108	0.68917	1.293
248.3	0.884		6.987	0.481	6.482	0.481	0.8681	0.481		1.07111	1.38	2.67778	1.306		0.26778	1.775	0.66944	2.059	9.37222	2.302	1.33889	2.354	1.60667	2.552	2.00833	2.653		0.53556	1.377	0.66944	1.344	0.93722	1.313	1.33889	1.273	1.60667	1.241	2.00833	1.181							0.13389	2.108	0.68944	1.293
248.7	0.883		7.049	0.482	6.421	0.482	0.8766	0.482		1.07333	1.38	2.68333	1.306		0.26833	1.775	0.67083	2.06	9.39167	2.31	1.34167	2.353	1.61	2.548	2.0125	2.651		0.53667	1.377	0.67083	1.344	0.93917	1.313	1.34167	1.272	1.61	1.241	2.0125	1.181							0.13417	2.109	0.68972	1.293
249.1	0.882		7.046	0.483	6.531	0.483	0.9679	0.483		1.07556	1.38	2.68889	1.306		0.26889	1.776	0.67222	2.064	9.41111	2.305	1.34444	2.353	1.61333	2.543	2.01667	2.659		0.53778	1.377	0.67222	1.344	0.94111	1.313	1.34444	1.272	1.61333	1.241	2.01667	1.181							0.13444	2.109	0.69	1.293
249.3	0.881		7.127	0.484	6.5	0.484	0.9904	0.484		1.07778	1.38	2.69444	1.306		0.26944	1.776	0.67361	2.065	9.43056	2.286	1.34722	2.354	1.61667	2.545	2.02083	2.661		0.53889	1.377	0.67361	1.344	0.94306	1.313	1.34722	1.272	1.61667	1.241	2.02083	1.181							0.13472	2.109	0.69028	1.293
249.4	0.88		7.162	0.485	6.556	0.485	0.837	0.485		1.08	1.38	2.7	1.306		0.27	1.776	0.675	2.072	9.45	2.271	1.35	2.354	1.62	2.546	2.025	2.667		0.54	1.377	0.675	1.344	0.945	1.313	1.35	1.272	1.62	1.241	2.025	1.181							0.135	2.109	0.69056	1.293
249.8	0.879		7.176	0.486	6.509	0.486	0.9026	0.486		1.08222	1.38	2.70556	1.306		0.27056	1.776	0.67639	2.08	9.46944	2.29	1.35278	2.354	1.62333	2.545	2.02917	2.672		0.54111	1.377	0.67639	1.344	0.94694	1.313	1.35278	1.272	1.62333	1.241	2.02917	1.181							0.13528	2.109	0.69083	1.292
250	0.878		7.205	0.487	6.548	0.487	0.9209	0.487		1.08444	1.38	2.71111	1.306		0.27111	1.776	0.67778	2.081	9.48889	2.29	1.35556	2.354	1.62667	2.536	2.03333	2.671		0.54222	1.377	0.67778	1.344	0.94889	1.313	1.35556	1.272	1.62667	1.241	2.03333	1.181							0.13556	2.109	0.69111	1.292
250.2	0.877		7.276	0.488	6.459	0.488	0.9604	0.488		1.08667	1.38	2.71667	1.306		0.27167	1.778	0.67917	2.081	9.50833	2.287	1.35833	2.355	1.63	2.53	2.0375	2.689		0.54333	1.377	0.67917	1.344	0.95083	1.313	1.35833	1.272	1.63	1.241	2.0375	1.18							0.13583	2.109	0.69139	1.292
250.4	0.876		7.341	0.489	6.499	0.489	0.992	0.489		1.08889	1.38	2.72222	1.306		0.27222	1.78	0.68056	2.09	9.52778	2.276	1.36111	2.354	1.63333	2.523	2.04167	2.692		0.54444	1.377	0.68056	1.344	0.95278	1.313	1.36111	1.272	1.63333	1.241	2.04167	1.18							0.13611	2.109	0.69167	1.292
250.4	0.875		7.326	0.49	6.518	0.49	1.071	0.49		1.09111	1.38	2.72778	1.306		0.27278	1.778	0.68194	2.09	9.54722	2.278	1.36389	2.354	1.63667	2.526	2.04583	2.666		0.54556	1.377	0.68194	1.344	0.95472	1.313	1.36389	1.272	1.63667	1.241	2.04583	1.18							0.13639	2.109	0.69194	1.292
250.5	0.874		7.322	0.491	6.571	0.491	1.085	0.491		1.09333	1.38	2.73333	1.306		0.27333	1.778	0.68333	2.078	9.56667	2.278	1.36667	2.354	1.64	2.528	2.05	2.663		0.54667	1.377	0.68333	1.344	0.95667	1.313	1.36667	1.272	1.64	1.241	2.05	1.18							0.13667	2.109	0.69222	1.292
250.7	0.873		7.248	0.492	6.512	0.492	1.069	0.492		1.09556	1.38	2.73889	1.306		0.27389	1.78	0.68472	2.073	9.58611	2.286	1.36944	2.355	1.64333	2.529	2.05417	2.666		0.54778	1.377	0.68472	1.344	0.95861	1.313	1.36944	1.272	1.64333	1.241	2.05417	1.18							0.13694	2.109	0.6925	1.292
250.6	0.872		7.275	0.493	6.498	0.493	1.085	0.493		1.09778	1.38	2.74444	1.306		0.27444	1.781	0.68611	2.076	9.60556	2.289	1.37222	2.355	1.64667	2.53	2.05833	2.661		0.54889	1.377	0.68611	1.344	0.96056	1.313	1.37222	1.272	1.64667	1.241	2.05833	1.18							0.13722	2.109	0.69278	1.292
250.8	0.871		7.362	0.494	6.599	0.494	1.128	0.494		1.1	1.38	2.75	1.306		0.275	1.779	0.6875	2.071	9.625	2.288	1.375	2.355	1.65	2.529	2.0625	2.656		0.55	1.377	0.6875	1.344	0.9625	1.312	1.375	1.272	1.65	1.241	2.0625	1.18							0.1375	2.109	0.69306	1.292
251.4	0.87		7.372	0.495	6.631	0.495	1.146	0.495		1.10222	1.38	2.75556	1.305		0.27556	1.776	0.68889	2.065	9.64444	2.288	1.37778	2.355	1.65333	2.528	2.06667	2.647		0.55111	1.377	0.68889	1.344	0.96444	1.312	1.37778	1.272	1.65333	1.241	2.06667	1.18							0.13778	2.11	0.69333	1.292
251.2	0.869		7.478	0.496	6.634	0.496	1.134	0.496		1.10444	1.38	2.76111	1.306		0.27611	1.775	0.69028	2.063	9.66389	2.294	1.38056	2.355	1.65667	2.527	2.07083	2.658		0.55222	1.377	0.69028	1.344	0.96639	1.312	1.38056	1.272	1.65667	1.241	2.07083	1.18							0.13806	2.11	0.69361	1.292
251.4	0.868		7.521	0.497	6.687	0.497	1.148	0.497		1.10667	1.38	2.76667	1.306		0.27667	1.776	0.69167	2.063	9.68333	2.283	1.38333	2.355	1.66	2.528	2.075	2.659		0.55333	1.377	0.69167	1.344	0.96833	1.312	1.38333	1.272	1.66	1.24	2.075	1.18							0.13833	2.11	0.69389	1.292
251.6	0.867		7.557	0.498	6.582	0.498	1.165	0.498		1.10889	1.38	2.77222	1.306		0.27722	1.775	0.69306	2.064	9.70278	2.283	1.38611	2.355	1.66333	2.528	2.07917	2.656		0.55444	1.377	0.69306	1.344	0.97028	1.312	1.38611	1.272	1.66333	1.24	2.07917	1.18							0.13861	2.11	0.69417	1.292
251.6	0.866		7.578	0.499	6.632	0.499	1.236	0.499		1.11111	1.38	2.77778	1.305		0.27778	1.774	0.69444	2.064	9.72222	2.291	1.38889	2.355	1.66667	2.524	2.08333	2.669		0.55556	1.377	0.69444	1.344	0.97222	1.312	1.38889	1.272	1.66667	1.24	2.08333	1.18							0.13889	2.111	0.69444	1.292
251.5	0.865		7.696	0.5	6.669	0.5	1.26	0.5		1.11333	1.38	2.78333	1.305		0.27833	1.775	0.69583	2.063	9.74167	2.29	1.39167	2.355	1.67	2.528	2.0875	2.676		0.55667	1.377	0.69583	1.344	0.97417	1.312	1.39167	1.272	1.67	1.24	2.0875	1.18							0.13917	2.11	0.69472	1.291
251.8	0.864		7.849	0.501	6.873	0.501	1.212	0.501		1.11556	1.38	2.78889	1.306		0.27889	1.777	0.69722	2.066	9.76111	2.284	1.39444	2.355	1.67333	2.533	2.09167	2.667		0.55778	1.377	0.69722	1.344	0.97611	1.312	1.39444	1.272	1.67333	1.24	2.09167	1.18							0.13944	2.111	0.695	1.291
252	0.863		7.818	0.502	6.858	0.502	1.198	0.502		1.11778	1.38	2.79444	1.306		0.27944	1.778	0.69861	2.069	9.78056	2.283	1.39722	2.356	1.67667	2.538	2.09583	2.674		0.55889	1.377	0.69861	1.344	0.97806	1.312	1.39722	1.272	1.67667	1.24	2.09583	1.18							0.13972	2.11	0.69528	1.291
252	0.862		7.786	0.503	6.885	0.503	1.213	0.503		1.12	1.38	2.8	1.306		0.28	1.779	0.7	2.072	9.8	2.285	1.4	2.356	1.68	2.538	2.1	2.677		0.56	1.377	0.7	1.344	0.98	1.312	1.4	1.271	1.68	1.24	2.1	1.18							0.14	2.11	0.69556	1.291
252.3	0.861		7.649	0.504	6.863	0.504	1.232	0.504		1.12222	1.38	2.80556	1.305		0.28056	1.779	0.70139	2.073	9.81944	2.286	1.40278	2.355	1.68333	2.543	2.10417	2.681		0.56111	1.377	0.70139	1.344	0.98194	1.312	1.40278	1.271	1.68333	1.24	2.10417	1.18							0.14028	2.109	0.69583	1.291
252.8	0.86		7.599	0.505	6.915	0.505	1.24	0.505		1.12444	1.38	2.81111	1.305		0.28111	1.779	0.70278	2.068	9.83889	2.302	1.40556	2.355	1.68667	2.544	2.10833	2.666		0.56222	1.377	0.70278	1.344	0.98389	1.312	1.40556	1.271	1.68667	1.24	2.10833	1.179							0.14056	2.11	0.69611	1.291
252.8	0.859		7.689	0.506	6.988	0.506	1.284	0.506		1.12667	1.38	2.81667	1.305		0.28167	1.779	0.70417	2.07	9.85833	2.293	1.40833	2.355	1.69	2.535	2.1125	2.677		0.56333	1.377	0.70417	1.344	0.98583	1.312	1.40833	1.271	1.69	1.24	2.1125	1.18							0.14083	2.11	0.69639	1.291
252.9	0.858		7.745	0.507	6.98	0.507	1.29	0.507		1.12889	1.38	2.82222	1.305		0.28222	1.779	0.70556	2.074	9.87778	2.286	1.41111	2.356	1.69333	2.53	2.11667	2.68		0.56444	1.377	0.70556	1.344	0.98778	1.312	1.41111	1.271	1.69333	1.24	2.11667	1.18							0.14111	2.11	0.69667	1.291
253	0.857		7.86	0.508	7.149	0.508	1.297	0.508		1.13111	1.38	2.82778	1.305		0.28278	1.779	0.70694	2.073	9.89722	2.292	1.41389	2.356	1.69667	2.532	2.12083	2.669		0.56556	1.377	0.70694	1.344	0.98972	1.312	1.41389	1.271	1.69667	1.24	2.12083	1.18							0.14139	2.11	0.69694	1.291
253.3	0.856		7.937	0.509	7.122	0.509	1.324	0.509		1.13333	1.38	2.83333	1.305		0.28333	1.78	0.70833	2.072	9.91667	2.3	1.41667	2.357	1.7	2.529	2.125	2.665		0.56667	1.377	0.70833	1.344	0.99167	1.312	1.41667	1.271	1.7	1.24	2.125	1.18							0.14167	2.11	0.69722	1.291
253.6	0.855		7.936	0.51	6.986	0.51	1.324	0.51		1.13556	1.38	2.83889	1.305		0.28389	1.778	0.70972	2.066	9.93611	2.299	1.41944	2.357	1.70333	2.528	2.12917	2.67		0.56778	1.377	0.70972	1.344	0.99361	1.312	1.41944	1.271	1.70333	1.24	2.12917	1.18							0.14194	2.11	0.6975	1.291
253.8	0.854		7.955	0.511	7.045	0.511	1.301	0.511		1.13778	1.38	2.84444	1.305		0.28444	1.779	0.71111	2.068	9.95556	2.299	1.42222	2.357	1.70667	2.53	2.13333	2.67		0.56889	1.377	0.71111	1.344	0.99556	1.312	1.42222	1.271	1.70667	1.24	2.13333	1.18							0.14222	2.11	0.69778	1.291
253.9	0.853		7.968	0.512	7.011	0.512	1.287	0.512		1.14	1.38	2.85	1.305		0.285	1.78	0.7125	2.069	9.975	2.296	1.425	2.358	1.71	2.532	2.1375	2.667		0.57	1.377	0.7125	1.344	0.9975	1.312	1.425	1.271	1.71	1.24	2.1375	1.18							0.1425	2.11	0.69806	1.291
254	0.852		8.052	0.513	7.097	0.513	1.262	0.513		1.14222	1.38	2.85556	1.305		0.28556	1.781	0.71389	2.072	9.99444	2.288	1.42778	2.358	1.71333	2.534	2.14167	2.665		0.57111	1.377	0.71389	1.344	0.99944	1.312	1.42778	1.271	1.71333	1.24	2.14167	1.18							0.14278	2.11	0.69833	1.29
254	0.851		8.02	0.514	7.114	0.514	1.214	0.514		1.14444	1.38	2.86111	1.305		0.28611	1.781	0.71528	2.071	10.0139	2.292	1.43056	2.358	1.71667	2.534	2.14583	2.669		0.57222	1.377	0.71528	1.343	1.00139	1.312	1.43056	1.271	1.71667	1.24	2.14583	1.179							0.14306	2.111	0.69861	1.29
254.1	0.85		8.104	0.515	7.152	0.515	1.229	0.515		1.14667	1.38	2.86667	1.305		0.28667	1.78	0.71667	2.074	10.0333	2.311	1.43333	2.358	1.72	2.532	2.15	2.664		0.57333	1.377	0.71667	1.343	1.00333	1.312	1.43333	1.271	1.72	1.239	2.15	1.179							0.14333	2.111	0.69889	1.29
254.4	0.849		8.084	0.516	7.193	0.516	1.264	0.516		1.14889	1.38	2.87222	1.305		0.28722	1.778	0.71806	2.073	10.0528	2.28	1.43611	2.358	1.72333	2.527	2.15417	2.665		0.57444	1.377	0.71806	1.343	1.00528	1.312	1.43611	1.271	1.72333	1.239	2.15417	1.179							0.14361	2.111	0.69917	1.29
254.6	0.848		8.102	0.517	7.258	0.517	1.276	0.517		1.15111	1.38	2.87778	1.305		0.28778	1.778	0.71944	2.07	10.0722	2.277	1.43889	2.358	1.72667	2.531	2.15833	2.666		0.57556	1.377	0.71944	1.343	1.00722	1.312	1.43889	1.271	1.72667	1.239	2.15833	1.179							0.14389	2.111	0.69944	1.29
254.7	0.847		8.227	0.518	7.251	0.518	1.315	0.518		1.15333	1.38	2.88333	1.305		0.28833	1.778	0.72083	2.071	10.0917	2.287	1.44167	2.358	1.73	2.533	2.1625	2.672		0.57667	1.377	0.72083	1.343	1.00917	1.312	1.44167	1.271	1.73	1.239	2.1625	1.179							0.14417	2.111	0.69972	1.29
254.8	0.846		8.175	0.519	7.274	0.519	1.35	0.519		1.15556	1.38	2.88889	1.305		0.28889	1.778	0.72222	2.069	10.1111	2.282	1.44444	2.358	1.73333	2.529	2.16667	2.685		0.57778	1.377	0.72222	1.343	1.01111	1.312	1.44444	1.271	1.73333	1.239	2.16667	1.179							0.14444	2.111	0.7	1.29
254.8	0.845		8.217	0.52	7.282	0.52	1.337	0.52		1.15778	1.38	2.89444	1.305		0.28944	1.779	0.72361	2.062	10.1306	2.286	1.44722	2.358	1.73667	2.532	2.17083	2.672		0.57889	1.377	0.72361	1.343	1.01306	1.312	1.44722	1.271	1.73667	1.239	2.17083	1.179							0.14472	2.111	0.70028	1.29
254.9	0.844		8.282	0.521	7.284	0.521	1.293	0.521		1.16	1.38	2.9	1.305		0.29	1.781	0.725	2.065	10.15	2.287	1.45	2.358	1.74	2.541	2.175	2.669		0.58	1.377	0.725	1.343	1.015	1.312	1.45	1.271	1.74	1.239	2.175	1.179							0.145	2.111	0.70056	1.29
255	0.843		8.367	0.522	7.435	0.522	1.298	0.522		1.16222	1.38	2.90556	1.305		0.29056	1.781	0.72639	2.07	10.1694	2.3	1.45278	2.358	1.74333	2.54	2.17917	2.676		0.58111	1.376	0.72639	1.343	1.01694	1.312	1.45278	1.271	1.74333	1.239	2.17917	1.179							0.14528	2.111	0.70083	1.29
255.1	0.842		8.461	0.523	7.474	0.523	1.335	0.523		1.16444	1.38	2.91111	1.305		0.29111	1.78	0.72778	2.072	10.1889	2.293	1.45556	2.358	1.74667	2.539	2.18333	2.679		0.58222	1.376	0.72778	1.343	1.01889	1.312	1.45556	1.271	1.74667	1.239	2.18333	1.179							0.14556	2.111	0.70111	1.29
255.3	0.841		8.41	0.524	7.438	0.524	1.364	0.524		1.16667	1.38	2.91667	1.305		0.29167	1.778	0.72917	2.071	10.2083	2.29	1.45833	2.358	1.75	2.535	2.1875	2.67		0.58333	1.376	0.72917	1.343	1.02083	1.311	1.45833	1.271	1.75	1.239	2.1875	1.179							0.14583	2.111	0.70139	1.29
255.5	0.84		8.475	0.525	7.439	0.525	1.402	0.525		1.16889	1.38	2.92222	1.304		0.29222	1.778	0.73056	2.07	10.2278	2.293	1.46111	2.358	1.75333	2.533	2.19167	2.668		0.58444	1.376	0.73056	1.343	1.02278	1.311	1.46111	1.271	1.75333	1.239	2.19167	1.179							0.14611	2.112	0.70167	1.29
255.7	0.839		8.462	0.526	7.38	0.526	1.429	0.526		1.17111	1.38	2.92778	1.305		0.29278	1.778	0.73194	2.07	10.2472	2.285	1.46389	2.358	1.75667	2.523	2.19583	2.66		0.58556	1.376	0.73194	1.343	1.02472	1.311	1.46389	1.271	1.75667	1.239	2.19583	1.179							0.14639	2.111	0.70194	1.29
255.7	0.838		8.557	0.527	7.513	0.527	1.418	0.527		1.17333	1.38	2.93333	1.305		0.29333	1.779	0.73333	2.069	10.2667	2.289	1.46667	2.358	1.76	2.521	2.2	2.661		0.58667	1.376	0.73333	1.343	1.02667	1.311	1.46667	1.27	1.76	1.239	2.2	1.179							0.14667	2.111	0.70222	1.29
256	0.837		8.537	0.528	7.507	0.528	1.415	0.528		1.17556	1.38	2.93889	1.305		0.29389	1.778	0.73472	2.066	10.2861	2.296	1.46944	2.359	1.76333	2.523	2.20417	2.665		0.58778	1.376	0.73472	1.343	1.02861	1.311	1.46944	1.27	1.76333	1.239	2.20417	1.179							0.14694	2.112	0.7025	1.29
256.1	0.836		8.452	0.529	7.501	0.529	1.451	0.529		1.17778	1.38	2.94444	1.304		0.29444	1.779	0.73611	2.067	10.3056	2.304	1.47222	2.359	1.76667	2.533	2.20833	2.67		0.58889	1.376	0.73611	1.343	1.03056	1.311	1.47222	1.27	1.76667	1.239	2.20833	1.179							0.14722	2.112	0.70278	1.29
256.4	0.835		8.477	0.53	7.505	0.53	1.472	0.53		1.18	1.379	2.95	1.304		0.295	1.78	0.7375	2.067	10.325	2.28	1.475	2.359	1.77	2.527	2.2125	2.679		0.59	1.376	0.7375	1.343	1.0325	1.311	1.475	1.27	1.77	1.239	2.2125	1.178							0.1475	2.112	0.70306	1.29
256.5	0.834		8.499	0.531	7.492	0.531	1.461	0.531		1.18222	1.379	2.95556	1.304		0.29556	1.781	0.73889	2.069	10.3444	2.291	1.47778	2.359	1.77333	2.532	2.21667	2.683		0.59111	1.376	0.73889	1.343	1.03444	1.311	1.47778	1.27	1.77333	1.239	2.21667	1.178							0.14778	2.112	0.70333	1.289
256.3	0.833		8.608	0.532	7.542	0.532	1.47	0.532		1.18444	1.379	2.96111	1.304		0.29611	1.782	0.74028	2.07	10.3639	2.284	1.48056	2.359	1.77667	2.539	2.22083	2.677		0.59222	1.376	0.74028	1.343	1.03639	1.311	1.48056	1.27	1.77667	1.239	2.22083	1.178							0.14806	2.112	0.70361	1.289
[truncated: 100,558 more rows]
[truncated: 36 more columns]
